# Supplementary material for: Construction of heterometallic clusters with multiple uranium–metal bonds by using dianionic nitrogen–phosphorus ligands
Source: Chem Sci. 2020 Mar 13;11(29):7585–92. doi: 10.1039/d0sc00389a (PMC8152682; doi:10.1039/d0sc00389a)
Supplement: SC-011-D0SC00389A-s002 [file SC-011-D0SC00389A-s002.cif]

# Electronic Supplementary Material (ESI) for Chemical Science.
# This journal is © The Royal Society of Chemistry 2020

####################################################################### 
# 
# This file contains crystal structure data downloaded from the 
# Cambridge Structural Database (CSD) hosted by the Cambridge 
# Crystallographic Data Centre (CCDC).
# 
# Full information about CCDC data access policies and citation 
# guidelines are available at http://www.ccdc.cam.ac.uk/access/V1 
# 
# Audit and citation data items may have been added by the CCDC. 
# Please retain this information to preserve the provenance of 
# this file and to allow appropriate attribution of the data. 
# 
#######################################################################

data_1
_database_code_depnum_ccdc_archive 'CCDC 1979169'
loop_
_audit_author_name
_audit_author_address
'Congqing Zhu'
;Nanjing University
China
;
_audit_update_record             
;
2020-01-21 deposited with the CCDC.	2020-03-13 downloaded from the CCDC.
;

_audit_creation_method           SHELXL-2014/7
_shelx_SHELXL_version_number     2014/7
_chemical_name_systematic        ?
_chemical_name_common            ?
_chemical_melting_point          ?
_chemical_formula_moiety         ?
_chemical_formula_sum            'C20 H44 Cl2 N2 O2 P2 U'
_chemical_formula_weight         715.44

loop_
_atom_type_symbol
_atom_type_description
_atom_type_scat_dispersion_real
_atom_type_scat_dispersion_imag
_atom_type_scat_source
C C 0.0033 0.0016 'International Tables Vol C Tables 4.2.6.8 and 6.1.1.4'
N N 0.0061 0.0033 'International Tables Vol C Tables 4.2.6.8 and 6.1.1.4'
O O 0.0106 0.0060 'International Tables Vol C Tables 4.2.6.8 and 6.1.1.4'
P P 0.1023 0.0942 'International Tables Vol C Tables 4.2.6.8 and 6.1.1.4'
Cl Cl 0.1484 0.1585 'International Tables Vol C Tables 4.2.6.8 and 6.1.1.4'
U U -9.6767 9.6646 'International Tables Vol C Tables 4.2.6.8 and 6.1.1.4'
H H 0.0000 0.0000 'International Tables Vol C Tables 4.2.6.8 and 6.1.1.4'

_space_group_crystal_system      monoclinic
_space_group_IT_number           14
_space_group_name_H-M_alt        'P 21/c'
_space_group_name_Hall           '-P 2ybc'

_shelx_space_group_comment       
;
The symmetry employed for this shelxl refinement is uniquely defined
by the following loop, which should always be used as a source of
symmetry information in preference to the above space-group names.
They are only intended as comments.
;

loop_
_space_group_symop_operation_xyz
'x, y, z'
'-x, y+1/2, -z+1/2'
'-x, -y, -z'
'x, -y-1/2, z-1/2'

_cell_length_a                   12.7105(10)
_cell_length_b                   28.115(2)
_cell_length_c                   8.1727(7)
_cell_angle_alpha                90
_cell_angle_beta                 105.391(2)
_cell_angle_gamma                90
_cell_volume                     2815.8(4)
_cell_formula_units_Z            4
_cell_measurement_temperature    173(2)
_cell_measurement_reflns_used    9882
_cell_measurement_theta_min      2.20
_cell_measurement_theta_max      27.59

_exptl_crystal_description       block
_exptl_crystal_colour            ?
_exptl_crystal_density_meas      ?
_exptl_crystal_density_method    ?
_exptl_crystal_density_diffrn    1.688
_exptl_crystal_F_000             1400
_exptl_transmission_factor_min   ?
_exptl_transmission_factor_max   ?
_exptl_crystal_size_max          0.12
_exptl_crystal_size_mid          0.1
_exptl_crystal_size_min          0.1
_exptl_absorpt_coefficient_mu    6.085
_shelx_estimated_absorpt_T_min   ?
_shelx_estimated_absorpt_T_max   ?
_exptl_absorpt_correction_type   ?
_exptl_absorpt_correction_T_min  ?
_exptl_absorpt_correction_T_max  ?
_exptl_absorpt_process_details   ?
_exptl_absorpt_special_details   ?
_diffrn_ambient_temperature      173(2)
_diffrn_radiation_wavelength     0.71073
_diffrn_radiation_type           MoK\a
_diffrn_source                   ?
_diffrn_measurement_device_type  'BRUKER Smart Apex CCD area detector'
_diffrn_measurement_method       ?
_diffrn_detector_area_resol_mean ?
_diffrn_reflns_number            24325
_diffrn_reflns_av_unetI/netI     0.0474
_diffrn_reflns_av_R_equivalents  0.0483
_diffrn_reflns_limit_h_min       -16
_diffrn_reflns_limit_h_max       16
_diffrn_reflns_limit_k_min       -25
_diffrn_reflns_limit_k_max       36
_diffrn_reflns_limit_l_min       -10
_diffrn_reflns_limit_l_max       10
_diffrn_reflns_theta_min         2.205
_diffrn_reflns_theta_max         27.594
_diffrn_reflns_theta_full        25.242
_diffrn_measured_fraction_theta_max 0.996
_diffrn_measured_fraction_theta_full 0.998
_diffrn_reflns_Laue_measured_fraction_max 0.996
_diffrn_reflns_Laue_measured_fraction_full 0.998
_diffrn_reflns_point_group_measured_fraction_max 0.996
_diffrn_reflns_point_group_measured_fraction_full 0.998
_reflns_number_total             6512
_reflns_number_gt                5770
_reflns_threshold_expression     'I > 2\s(I)'
_reflns_Friedel_coverage         0.000
_reflns_Friedel_fraction_max     .
_reflns_Friedel_fraction_full    .

_reflns_special_details          
;
 Reflections were merged by SHELXL according to the crystal
 class for the calculation of statistics and refinement.
 
 _reflns_Friedel_fraction is defined as the number of unique
 Friedel pairs measured divided by the number that would be
 possible theoretically, ignoring centric projections and
 systematic absences.
;

_computing_data_collection       ?
_computing_cell_refinement       ?
_computing_data_reduction        ?
_computing_structure_solution    ?
_computing_structure_refinement  'SHELXL-2014/7 (Sheldrick, 2014)'
_computing_molecular_graphics    ?
_computing_publication_material  ?
_refine_special_details          ?
_refine_ls_structure_factor_coef Fsqd
_refine_ls_matrix_type           full
_refine_ls_weighting_scheme      calc
_refine_ls_weighting_details     
'w=1/[\s^2^(Fo^2^)+(0.0861P)^2^+14.1959P] where P=(Fo^2^+2Fc^2^)/3'
_atom_sites_solution_primary     ?
_atom_sites_solution_secondary   ?
_atom_sites_solution_hydrogens   geom
_refine_ls_hydrogen_treatment    constr
_refine_ls_extinction_method     none
_refine_ls_extinction_coef       .
_refine_ls_number_reflns         6512
_refine_ls_number_parameters     270
_refine_ls_number_restraints     0
_refine_ls_R_factor_all          0.0541
_refine_ls_R_factor_gt           0.0474
_refine_ls_wR_factor_ref         0.1439
_refine_ls_wR_factor_gt          0.1391
_refine_ls_goodness_of_fit_ref   1.091
_refine_ls_restrained_S_all      1.091
_refine_ls_shift/su_max          0.001
_refine_ls_shift/su_mean         0.000

loop_
_atom_site_label
_atom_site_type_symbol
_atom_site_fract_x
_atom_site_fract_y
_atom_site_fract_z
_atom_site_U_iso_or_equiv
_atom_site_adp_type
_atom_site_occupancy
_atom_site_site_symmetry_order
_atom_site_calc_flag
_atom_site_refinement_flags_posn
_atom_site_refinement_flags_adp
_atom_site_refinement_flags_occupancy
_atom_site_disorder_assembly
_atom_site_disorder_group
U1 U 0.92050(2) 0.13083(2) 0.63456(3) 0.01549(11) Uani 1 1 d . . . . .
C16 C 1.2442(7) 0.1518(3) 1.1582(10) 0.0356(18) Uani 1 1 d . . . . .
H16A H 1.2958 0.1264 1.1672 0.053 Uiso 1 1 calc R U . . .
H16B H 1.1777 0.1396 1.1765 0.053 Uiso 1 1 calc R U . . .
H16C H 1.2739 0.1756 1.2421 0.053 Uiso 1 1 calc R U . . .
P2 P 1.16354(14) 0.12871(6) 0.8130(2) 0.0188(3) Uani 1 1 d . . . . .
Cl1 Cl 0.93815(14) 0.06928(7) 0.3987(2) 0.0267(4) Uani 1 1 d . . . . .
Cl2 Cl 0.91955(14) 0.18125(6) 0.9103(2) 0.0267(4) Uani 1 1 d . . . . .
P1 P 0.67080(15) 0.12049(8) 0.5405(3) 0.0287(4) Uani 1 1 d . . . . .
O2 O 0.9025(4) 0.05865(16) 0.8006(6) 0.0196(9) Uani 1 1 d . . . . .
O1 O 0.9270(4) 0.19543(19) 0.4300(6) 0.0243(10) Uani 1 1 d . . . . .
N1 N 0.7571(4) 0.1586(2) 0.4875(7) 0.0217(11) Uani 1 1 d . . . . .
N2 N 1.0864(4) 0.1587(2) 0.6463(7) 0.0206(11) Uani 1 1 d . . . . .
C11 C 1.2815(5) 0.1061(3) 0.7393(9) 0.0247(14) Uani 1 1 d . . . . .
H11 H 1.3187 0.1332 0.7036 0.030 Uiso 1 1 calc R U . . .
C2 C 0.7357(6) 0.1972(3) 0.3637(10) 0.0311(16) Uani 1 1 d . . . . .
H2A H 0.7275 0.2270 0.4186 0.037 Uiso 1 1 calc R U . . .
H2B H 0.6690 0.1910 0.2759 0.037 Uiso 1 1 calc R U . . .
C4 C 1.1160(6) 0.1974(3) 0.5501(9) 0.0239(14) Uani 1 1 d . . . . .
H4A H 1.1868 0.1916 0.5302 0.029 Uiso 1 1 calc R U . . .
H4B H 1.1193 0.2272 0.6114 0.029 Uiso 1 1 calc R U . . .
C5 C 0.5799(6) 0.0967(3) 0.3386(12) 0.040(2) Uani 1 1 d . . . . .
H5 H 0.5344 0.1227 0.2783 0.048 Uiso 1 1 calc R U . . .
C3 C 1.0289(6) 0.1997(3) 0.3840(9) 0.0270(15) Uani 1 1 d . . . . .
H3A H 1.0322 0.2297 0.3268 0.032 Uiso 1 1 calc R U . . .
H3B H 1.0372 0.1739 0.3099 0.032 Uiso 1 1 calc R U . . .
C14 C 1.2204(6) 0.1742(3) 0.9791(10) 0.0282(15) Uani 1 1 d . . . . .
H14 H 1.1613 0.1971 0.9731 0.034 Uiso 1 1 calc R U . . .
C13 C 1.3627(6) 0.0798(3) 0.8838(11) 0.0374(19) Uani 1 1 d . . . . .
H13A H 1.3259 0.0543 0.9240 0.056 Uiso 1 1 calc R U . . .
H13B H 1.3921 0.1016 0.9751 0.056 Uiso 1 1 calc R U . . .
H13C H 1.4210 0.0671 0.8427 0.056 Uiso 1 1 calc R U . . .
C12 C 1.2375(6) 0.0736(3) 0.5872(10) 0.0359(18) Uani 1 1 d . . . . .
H12A H 1.2965 0.0632 0.5432 0.054 Uiso 1 1 calc R U . . .
H12B H 1.1852 0.0907 0.5007 0.054 Uiso 1 1 calc R U . . .
H12C H 1.2029 0.0465 0.6219 0.054 Uiso 1 1 calc R U . . .
C15 C 1.3166(7) 0.2033(3) 0.9541(12) 0.043(2) Uani 1 1 d . . . . .
H15A H 1.3327 0.2286 1.0360 0.064 Uiso 1 1 calc R U . . .
H15B H 1.2981 0.2165 0.8417 0.064 Uiso 1 1 calc R U . . .
H15C H 1.3793 0.1831 0.9688 0.064 Uiso 1 1 calc R U . . .
C1 C 0.8313(6) 0.1999(3) 0.2874(9) 0.0296(16) Uani 1 1 d . . . . .
H1A H 0.8284 0.1742 0.2069 0.035 Uiso 1 1 calc R U . . .
H1B H 0.8318 0.2300 0.2297 0.035 Uiso 1 1 calc R U . . .
C8 C 0.5697(7) 0.1518(4) 0.6289(13) 0.050(2) Uani 1 1 d . . . . .
H8 H 0.5089 0.1298 0.6205 0.060 Uiso 1 1 calc R U . . .
C6 C 0.6462(8) 0.0767(4) 0.2259(13) 0.053(3) Uani 1 1 d . . . . .
H6A H 0.6944 0.0525 0.2863 0.080 Uiso 1 1 calc R U . . .
H6B H 0.6883 0.1017 0.1941 0.080 Uiso 1 1 calc R U . . .
H6C H 0.5981 0.0632 0.1259 0.080 Uiso 1 1 calc R U . . .
C10 C 0.6165(10) 0.1626(5) 0.8155(14) 0.067(3) Uani 1 1 d . . . . .
H10A H 0.6796 0.1825 0.8301 0.101 Uiso 1 1 calc R U . . .
H10B H 0.6369 0.1334 0.8766 0.101 Uiso 1 1 calc R U . . .
H10C H 0.5626 0.1786 0.8583 0.101 Uiso 1 1 calc R U . . .
C7 C 0.5062(10) 0.0580(5) 0.3752(17) 0.069(4) Uani 1 1 d . . . . .
H7A H 0.4557 0.0483 0.2711 0.104 Uiso 1 1 calc R U . . .
H7B H 0.4666 0.0701 0.4514 0.104 Uiso 1 1 calc R U . . .
H7C H 0.5496 0.0313 0.4263 0.104 Uiso 1 1 calc R U . . .
C9 C 0.5212(11) 0.1974(5) 0.5370(18) 0.084(5) Uani 1 1 d . . . . .
H9A H 0.4607 0.2076 0.5781 0.126 Uiso 1 1 calc R U . . .
H9B H 0.4965 0.1914 0.4172 0.126 Uiso 1 1 calc R U . . .
H9C H 0.5758 0.2219 0.5580 0.126 Uiso 1 1 calc R U . . .
C17 C 0.8529(6) 0.0150(2) 0.7200(9) 0.0247(14) Uani 1 1 d . . . . .
H17A H 0.9085 -0.0076 0.7101 0.030 Uiso 1 1 calc R U . . .
H17B H 0.8061 0.0215 0.6077 0.030 Uiso 1 1 calc R U . . .
C20 C 0.8893(7) 0.0606(2) 0.9736(9) 0.0293(16) Uani 1 1 d . . . . .
H20A H 0.8373 0.0851 0.9822 0.035 Uiso 1 1 calc R U . . .
H20B H 0.9585 0.0674 1.0546 0.035 Uiso 1 1 calc R U . . .
C19 C 0.8483(7) 0.0124(3) 1.0074(10) 0.0368(19) Uani 1 1 d . . . . .
H19A H 0.9083 -0.0088 1.0578 0.044 Uiso 1 1 calc R U . . .
H19B H 0.8004 0.0147 1.0818 0.044 Uiso 1 1 calc R U . . .
C18 C 0.7874(8) -0.0041(3) 0.8342(11) 0.044(2) Uani 1 1 d . . . . .
H18A H 0.7138 0.0085 0.8027 0.053 Uiso 1 1 calc R U . . .
H18B H 0.7839 -0.0386 0.8292 0.053 Uiso 1 1 calc R U . . .

loop_
_atom_site_aniso_label
_atom_site_aniso_U_11
_atom_site_aniso_U_22
_atom_site_aniso_U_33
_atom_site_aniso_U_23
_atom_site_aniso_U_13
_atom_site_aniso_U_12
U1 0.01790(15) 0.01348(15) 0.01490(15) 0.00040(8) 0.00398(10) -0.00011(8)
C16 0.043(4) 0.032(4) 0.026(4) -0.010(3) 0.000(3) 0.001(4)
P2 0.0202(8) 0.0156(8) 0.0199(8) -0.0015(6) 0.0043(6) -0.0026(6)
Cl1 0.0294(8) 0.0299(9) 0.0208(8) -0.0080(7) 0.0062(6) 0.0027(7)
Cl2 0.0353(9) 0.0220(8) 0.0251(8) -0.0074(7) 0.0122(7) -0.0030(7)
P1 0.0196(8) 0.0359(11) 0.0319(10) 0.0118(8) 0.0094(7) 0.0096(8)
O2 0.025(2) 0.016(2) 0.017(2) 0.0012(18) 0.0027(18) -0.0015(19)
O1 0.024(2) 0.028(3) 0.020(2) 0.005(2) 0.0039(19) -0.003(2)
N1 0.022(3) 0.020(3) 0.021(3) 0.001(2) 0.002(2) 0.001(2)
N2 0.022(3) 0.015(3) 0.022(3) 0.002(2) 0.003(2) -0.004(2)
C11 0.019(3) 0.024(4) 0.032(4) 0.000(3) 0.008(3) 0.002(3)
C2 0.029(3) 0.032(4) 0.030(4) 0.008(3) 0.002(3) 0.001(3)
C4 0.028(3) 0.020(3) 0.026(3) 0.001(3) 0.010(3) -0.003(3)
C5 0.021(3) 0.036(5) 0.052(5) 0.010(4) -0.008(3) -0.006(3)
C3 0.031(4) 0.026(4) 0.026(3) 0.004(3) 0.013(3) 0.000(3)
C14 0.024(3) 0.026(4) 0.032(4) -0.002(3) 0.004(3) 0.001(3)
C13 0.027(4) 0.044(5) 0.039(4) -0.004(4) 0.005(3) 0.012(4)
C12 0.030(4) 0.047(5) 0.031(4) -0.010(4) 0.008(3) 0.007(4)
C15 0.040(4) 0.028(4) 0.054(5) -0.016(4) 0.003(4) -0.014(4)
C1 0.035(4) 0.028(4) 0.022(3) 0.008(3) 0.001(3) 0.001(3)
C8 0.034(4) 0.064(7) 0.058(6) 0.000(5) 0.022(4) 0.009(5)
C6 0.041(5) 0.055(6) 0.053(6) -0.015(5) -0.006(4) -0.013(5)
C10 0.067(7) 0.086(9) 0.054(6) -0.013(6) 0.024(6) 0.011(7)
C7 0.061(7) 0.062(8) 0.082(9) 0.000(6) 0.014(6) -0.036(6)
C9 0.086(9) 0.084(10) 0.093(10) 0.026(8) 0.044(8) 0.063(8)
C17 0.037(4) 0.013(3) 0.022(3) -0.005(3) 0.004(3) -0.003(3)
C20 0.054(5) 0.011(3) 0.026(4) -0.004(3) 0.016(3) -0.008(3)
C19 0.055(5) 0.025(4) 0.034(4) 0.000(3) 0.018(4) -0.012(4)
C18 0.055(5) 0.037(5) 0.041(5) -0.006(4) 0.015(4) -0.028(4)

_geom_special_details            
;
 All esds (except the esd in the dihedral angle between two l.s. planes)
 are estimated using the full covariance matrix.  The cell esds are taken
 into account individually in the estimation of esds in distances, angles
 and torsion angles; correlations between esds in cell parameters are only
 used when they are defined by crystal symmetry.  An approximate (isotropic)
 treatment of cell esds is used for estimating esds involving l.s. planes.
;

loop_
_geom_bond_atom_site_label_1
_geom_bond_atom_site_label_2
_geom_bond_distance
_geom_bond_site_symmetry_2
_geom_bond_publ_flag
U1 N2 2.227(5) . ?
U1 N1 2.245(5) . ?
U1 O1 2.485(5) . ?
U1 O2 2.485(5) . ?
U1 Cl1 2.6441(17) . ?
U1 Cl2 2.6653(17) . ?
U1 P2 3.0466(18) . ?
U1 P1 3.0747(19) . ?
C16 C14 1.548(11) . ?
P2 N2 1.678(6) . ?
P2 C14 1.865(8) . ?
P2 C11 1.869(7) . ?
P1 N1 1.671(6) . ?
P1 C8 1.855(9) . ?
P1 C5 1.869(9) . ?
O2 C17 1.455(8) . ?
O2 C20 1.468(8) . ?
O1 C3 1.446(8) . ?
O1 C1 1.450(8) . ?
N1 C2 1.460(9) . ?
N2 C4 1.451(8) . ?
C11 C12 1.525(10) . ?
C11 C13 1.537(10) . ?
C2 C1 1.508(11) . ?
C4 C3 1.508(10) . ?
C5 C6 1.512(14) . ?
C5 C7 1.515(13) . ?
C14 C15 1.530(11) . ?
C8 C10 1.513(15) . ?
C8 C9 1.530(16) . ?
C17 C18 1.505(11) . ?
C20 C19 1.502(10) . ?
C19 C18 1.496(11) . ?

loop_
_geom_angle_atom_site_label_1
_geom_angle_atom_site_label_2
_geom_angle_atom_site_label_3
_geom_angle
_geom_angle_site_symmetry_1
_geom_angle_site_symmetry_3
_geom_angle_publ_flag
N2 U1 N1 129.2(2) . . ?
N2 U1 O1 64.66(18) . . ?
N1 U1 O1 64.98(19) . . ?
N2 U1 O2 119.13(18) . . ?
N1 U1 O2 111.70(18) . . ?
O1 U1 O2 171.33(16) . . ?
N2 U1 Cl1 89.92(16) . . ?
N1 U1 Cl1 94.73(15) . . ?
O1 U1 Cl1 87.91(13) . . ?
O2 U1 Cl1 84.36(11) . . ?
N2 U1 Cl2 89.63(15) . . ?
N1 U1 Cl2 93.25(15) . . ?
O1 U1 Cl2 100.86(12) . . ?
O2 U1 Cl2 87.18(11) . . ?
Cl1 U1 Cl2 170.05(6) . . ?
N2 U1 P2 32.66(14) . . ?
N1 U1 P2 159.94(15) . . ?
O1 U1 P2 97.22(11) . . ?
O2 U1 P2 87.21(11) . . ?
Cl1 U1 P2 93.71(5) . . ?
Cl2 U1 P2 80.63(5) . . ?
N2 U1 P1 161.21(15) . . ?
N1 U1 P1 32.04(15) . . ?
O1 U1 P1 96.74(11) . . ?
O2 U1 P1 79.67(11) . . ?
Cl1 U1 P1 92.16(6) . . ?
Cl2 U1 P1 91.46(6) . . ?
P2 U1 P1 165.03(5) . . ?
N2 P2 C14 106.1(3) . . ?
N2 P2 C11 104.7(3) . . ?
C14 P2 C11 106.2(3) . . ?
N2 P2 U1 45.74(19) . . ?
C14 P2 U1 118.8(2) . . ?
C11 P2 U1 130.6(2) . . ?
N1 P1 C8 111.5(4) . . ?
N1 P1 C5 107.2(3) . . ?
C8 P1 C5 100.6(4) . . ?
N1 P1 U1 45.47(19) . . ?
C8 P1 U1 129.3(4) . . ?
C5 P1 U1 127.6(3) . . ?
C17 O2 C20 108.7(5) . . ?
C17 O2 U1 122.2(4) . . ?
C20 O2 U1 123.1(4) . . ?
C3 O1 C1 113.7(5) . . ?
C3 O1 U1 115.3(4) . . ?
C1 O1 U1 115.7(4) . . ?
C2 N1 P1 129.9(5) . . ?
C2 N1 U1 127.3(4) . . ?
P1 N1 U1 102.5(3) . . ?
C4 N2 P2 129.6(5) . . ?
C4 N2 U1 128.3(4) . . ?
P2 N2 U1 101.6(3) . . ?
C12 C11 C13 111.4(7) . . ?
C12 C11 P2 108.3(5) . . ?
C13 C11 P2 110.4(5) . . ?
N1 C2 C1 107.5(6) . . ?
N2 C4 C3 106.6(6) . . ?
C6 C5 C7 109.1(9) . . ?
C6 C5 P1 110.9(5) . . ?
C7 C5 P1 110.6(7) . . ?
O1 C3 C4 104.9(5) . . ?
C15 C14 C16 112.4(7) . . ?
C15 C14 P2 116.0(6) . . ?
C16 C14 P2 110.5(5) . . ?
O1 C1 C2 105.0(6) . . ?
C10 C8 C9 109.1(11) . . ?
C10 C8 P1 111.1(7) . . ?
C9 C8 P1 116.0(8) . . ?
O2 C17 C18 105.4(6) . . ?
O2 C20 C19 106.1(6) . . ?
C18 C19 C20 103.0(7) . . ?
C19 C18 C17 104.0(6) . . ?

_refine_diff_density_max         4.911
_refine_diff_density_min         -3.682
_refine_diff_density_rms         0.258

_shelx_res_file                  
;

    1.res created by SHELXL-2014/7

TITL 1 in P2(1)/c
CELL 0.71073  12.7105  28.1146   8.1727  90.000 105.391  90.000
ZERR   4.00   0.0010   0.0022   0.0007   0.000   0.002   0.000
LATT 1
SYMM -X, 0.5+Y, 0.5-Z
SFAC C  N  O  P  Cl U  H
UNIT 80 8 8 8 8 4 176
L.S. 10
ACTA
BOND
FMAP 2
PLAN 10
TEMP 23.000
WGHT    0.086100   14.195901
FVAR       0.08406
MOLE 1
U1    6    0.920500    0.130828    0.634559    11.00000    0.01790    0.01348 =
         0.01490    0.00040    0.00398   -0.00011
C16   1    1.244197    0.151789    1.158236    11.00000    0.04330    0.03237 =
         0.02600   -0.01003   -0.00002    0.00094
AFIX 137
H16A  7    1.295799    0.126351    1.167154    11.00000   -1.50000
H16B  7    1.177710    0.139563    1.176507    11.00000   -1.50000
H16C  7    1.273870    0.175556    1.242130    11.00000   -1.50000
AFIX   0
P2    4    1.163536    0.128714    0.812987    11.00000    0.02021    0.01556 =
         0.01992   -0.00148    0.00427   -0.00259
CL1   5    0.938148    0.069278    0.398660    11.00000    0.02936    0.02985 =
         0.02077   -0.00803    0.00620    0.00274
CL2   5    0.919553    0.181252    0.910324    11.00000    0.03528    0.02197 =
         0.02514   -0.00738    0.01225   -0.00298
P1    4    0.670798    0.120491    0.540550    11.00000    0.01962    0.03593 =
         0.03188    0.01184    0.00938    0.00958
O2    3    0.902479    0.058652    0.800623    11.00000    0.02461    0.01613 =
         0.01652    0.00125    0.00270   -0.00147
O1    3    0.926997    0.195435    0.430050    11.00000    0.02350    0.02810 =
         0.02019    0.00455    0.00386   -0.00292
N1    2    0.757115    0.158575    0.487497    11.00000    0.02198    0.01999 =
         0.02094    0.00084    0.00174    0.00109
N2    2    1.086414    0.158655    0.646258    11.00000    0.02229    0.01532 =
         0.02246    0.00196    0.00312   -0.00393
C11   1    1.281533    0.106149    0.739292    11.00000    0.01879    0.02382 =
         0.03191   -0.00007    0.00754    0.00185
AFIX  13
H11   7    1.318725    0.133203    0.703579    11.00000   -1.20000
AFIX   0
C2    1    0.735681    0.197188    0.363668    11.00000    0.02855    0.03164 =
         0.02989    0.00787    0.00195    0.00093
AFIX  23
H2A   7    0.727499    0.227024    0.418619    11.00000   -1.20000
H2B   7    0.668974    0.191012    0.275879    11.00000   -1.20000
AFIX   0
C4    1    1.116039    0.197431    0.550080    11.00000    0.02776    0.01956 =
         0.02601    0.00103    0.00983   -0.00299
AFIX  23
H4A   7    1.186827    0.191568    0.530171    11.00000   -1.20000
H4B   7    1.119263    0.227162    0.611436    11.00000   -1.20000
AFIX   0
C5    1    0.579910    0.096682    0.338644    11.00000    0.02067    0.03595 =
         0.05245    0.01040   -0.00815   -0.00631
AFIX  13
H5    7    0.534417    0.122683    0.278325    11.00000   -1.20000
AFIX   0
C3    1    1.028869    0.199698    0.384034    11.00000    0.03142    0.02627 =
         0.02641    0.00412    0.01332    0.00044
AFIX  23
H3A   7    1.032240    0.229662    0.326810    11.00000   -1.20000
H3B   7    1.037221    0.173855    0.309850    11.00000   -1.20000
AFIX   0
C14   1    1.220355    0.174196    0.979126    11.00000    0.02404    0.02627 =
         0.03226   -0.00176    0.00406    0.00128
AFIX  13
H14   7    1.161313    0.197095    0.973070    11.00000   -1.20000
AFIX   0
C13   1    1.362736    0.079809    0.883836    11.00000    0.02731    0.04408 =
         0.03854   -0.00391    0.00485    0.01231
AFIX 137
H13A  7    1.325889    0.054344    0.924043    11.00000   -1.50000
H13B  7    1.392071    0.101560    0.975091    11.00000   -1.50000
H13C  7    1.420971    0.067070    0.842663    11.00000   -1.50000
AFIX   0
C12   1    1.237466    0.073633    0.587163    11.00000    0.03013    0.04653 =
         0.03109   -0.00972    0.00805    0.00659
AFIX 137
H12A  7    1.296529    0.063242    0.543156    11.00000   -1.50000
H12B  7    1.185206    0.090694    0.500687    11.00000   -1.50000
H12C  7    1.202922    0.046494    0.621879    11.00000   -1.50000
AFIX   0
C15   1    1.316584    0.203325    0.954068    11.00000    0.03991    0.02829 =
         0.05414   -0.01551    0.00342   -0.01365
AFIX 137
H15A  7    1.332735    0.228590    1.035951    11.00000   -1.50000
H15B  7    1.298078    0.216532    0.841721    11.00000   -1.50000
H15C  7    1.379310    0.183128    0.968813    11.00000   -1.50000
AFIX   0
C1    1    0.831304    0.199874    0.287379    11.00000    0.03507    0.02762 =
         0.02203    0.00754    0.00069    0.00105
AFIX  23
H1A   7    0.828441    0.174245    0.206854    11.00000   -1.20000
H1B   7    0.831759    0.229994    0.229688    11.00000   -1.20000
AFIX   0
C8    1    0.569748    0.151848    0.628856    11.00000    0.03415    0.06414 =
         0.05847   -0.00042    0.02194    0.00924
AFIX  13
H8    7    0.508870    0.129780    0.620540    11.00000   -1.20000
AFIX   0
C6    1    0.646224    0.076675    0.225942    11.00000    0.04138    0.05513 =
         0.05298   -0.01456   -0.00632   -0.01307
AFIX 137
H6A   7    0.694430    0.052471    0.286337    11.00000   -1.50000
H6B   7    0.688268    0.101680    0.194058    11.00000   -1.50000
H6C   7    0.598068    0.063176    0.125895    11.00000   -1.50000
AFIX   0
C10   1    0.616512    0.162574    0.815528    11.00000    0.06703    0.08570 =
         0.05447   -0.01292    0.02444    0.01114
AFIX 137
H10A  7    0.679633    0.182520    0.830123    11.00000   -1.50000
H10B  7    0.636921    0.133374    0.876596    11.00000   -1.50000
H10C  7    0.562645    0.178631    0.858277    11.00000   -1.50000
AFIX   0
C7    1    0.506196    0.058033    0.375195    11.00000    0.06112    0.06234 =
         0.08178    0.00044    0.01366   -0.03588
AFIX 137
H7A   7    0.455682    0.048271    0.271081    11.00000   -1.50000
H7B   7    0.466616    0.070056    0.451405    11.00000   -1.50000
H7C   7    0.549594    0.031289    0.426256    11.00000   -1.50000
AFIX   0
C9    1    0.521159    0.197419    0.536986    11.00000    0.08606    0.08379 =
         0.09333    0.02645    0.04430    0.06317
AFIX 137
H9A   7    0.460707    0.207561    0.578093    11.00000   -1.50000
H9B   7    0.496458    0.191419    0.417245    11.00000   -1.50000
H9C   7    0.575823    0.221873    0.557970    11.00000   -1.50000
AFIX   0
C17   1    0.852899    0.014991    0.720023    11.00000    0.03749    0.01309 =
         0.02155   -0.00470    0.00429   -0.00327
AFIX  23
H17A  7    0.908522   -0.007617    0.710092    11.00000   -1.20000
H17B  7    0.806067    0.021488    0.607654    11.00000   -1.20000
AFIX   0
C20   1    0.889284    0.060562    0.973583    11.00000    0.05408    0.01141 =
         0.02552   -0.00380    0.01593   -0.00833
AFIX  23
H20A  7    0.837311    0.085068    0.982236    11.00000   -1.20000
H20B  7    0.958496    0.067446    1.054643    11.00000   -1.20000
AFIX   0
C19   1    0.848285    0.012440    1.007378    11.00000    0.05478    0.02471 =
         0.03421    0.00019    0.01758   -0.01230
AFIX  23
H19A  7    0.908250   -0.008803    1.057847    11.00000   -1.20000
H19B  7    0.800425    0.014749    1.081822    11.00000   -1.20000
AFIX   0
C18   1    0.787402   -0.004149    0.834232    11.00000    0.05470    0.03748 =
         0.04101   -0.00586    0.01477   -0.02811
AFIX  23
H18A  7    0.713766    0.008502    0.802689    11.00000   -1.20000
H18B  7    0.783915   -0.038602    0.829245    11.00000   -1.20000
AFIX   0
HKLF 4

REM  1 in P2(1)/c
REM R1 =  0.0474 for    5770 Fo > 4sig(Fo)  and  0.0541 for all    6512 data
REM    270 parameters refined using      0 restraints

END

WGHT      0.0861     14.1087

REM Highest difference peak  4.911,  deepest hole -3.682,  1-sigma level  0.258
Q1    1   0.8910  0.1311  0.7280  11.00000  0.05    4.91
Q2    1   0.9574  0.1311  0.5532  11.00000  0.05    4.90
Q3    1   0.8948  0.0937  0.7232  11.00000  0.05    3.28
Q4    1   0.9531  0.0928  0.5482  11.00000  0.05    3.09
Q5    1   0.9210  0.1032  0.6299  11.00000  0.05    2.78
Q6    1   0.9003  0.1673  0.7166  11.00000  0.05    2.76
Q7    1   0.9593  0.1686  0.5393  11.00000  0.05    2.55
Q8    1   0.9253  0.1585  0.6302  11.00000  0.05    2.51
Q9    1   0.9963  0.0800  0.4562  11.00000  0.05    1.50
Q10   1   0.9880  0.1793  0.4554  11.00000  0.05    1.29
;
_shelx_res_checksum              1937
####################################################################### 
# 
# This file contains crystal structure data downloaded from the 
# Cambridge Structural Database (CSD) hosted by the Cambridge 
# Crystallographic Data Centre (CCDC).
# 
# Full information about CCDC data access policies and citation 
# guidelines are available at http://www.ccdc.cam.ac.uk/access/V1 
# 
# Audit and citation data items may have been added by the CCDC. 
# Please retain this information to preserve the provenance of 
# this file and to allow appropriate attribution of the data. 
# 
#######################################################################

data_FGF2019041601_0m_5
_database_code_depnum_ccdc_archive 'CCDC 1979170'
loop_
_audit_author_name
_audit_author_address
'Congqing Zhu'
;Nanjing University
China
;
_audit_update_record             
;
2020-01-21 deposited with the CCDC.	2020-03-13 downloaded from the CCDC.
;

_audit_creation_method           SHELXL-2018/3
_shelx_SHELXL_version_number     2018/3
_chemical_name_systematic        ?
_chemical_name_common            ?
_chemical_melting_point          ?
_chemical_formula_moiety         ?
_chemical_formula_sum            'C18 H40 Cl2 N2 O2 P2 U'
_chemical_formula_weight         687.39

loop_
_atom_type_symbol
_atom_type_description
_atom_type_scat_dispersion_real
_atom_type_scat_dispersion_imag
_atom_type_scat_source
C C 0.0137 0.0067 'International Tables Vol C Tables 4.2.6.8 and 6.1.1.4'
H H 0.0000 0.0000 'International Tables Vol C Tables 4.2.6.8 and 6.1.1.4'
N N 0.0241 0.0134 'International Tables Vol C Tables 4.2.6.8 and 6.1.1.4'
O O 0.0389 0.0241 'International Tables Vol C Tables 4.2.6.8 and 6.1.1.4'
U U -3.9641 10.8496 'International Tables Vol C Tables 4.2.6.8 and 6.1.1.4'
P P 0.2543 0.3332 'International Tables Vol C Tables 4.2.6.8 and 6.1.1.4'
Cl Cl 0.3281 0.5435 'International Tables Vol C Tables 4.2.6.8 and 6.1.1.4'

_space_group_crystal_system      monoclinic
_space_group_IT_number           14
_space_group_name_H-M_alt        'P 21/c'
_space_group_name_Hall           '-P 2ybc'

_shelx_space_group_comment       
;
The symmetry employed for this shelxl refinement is uniquely defined
by the following loop, which should always be used as a source of
symmetry information in preference to the above space-group names.
They are only intended as comments.
;

loop_
_space_group_symop_operation_xyz
'x, y, z'
'-x, y+1/2, -z+1/2'
'-x, -y, -z'
'x, -y-1/2, z-1/2'

_cell_length_a                   14.480(2)
_cell_length_b                   14.590(2)
_cell_length_c                   12.5668(18)
_cell_angle_alpha                90
_cell_angle_beta                 102.290(4)
_cell_angle_gamma                90
_cell_volume                     2594.0(6)
_cell_formula_units_Z            4
_cell_measurement_temperature    173(2)
_cell_measurement_reflns_used    9629
_cell_measurement_theta_min      4.09
_cell_measurement_theta_max      63.24

_exptl_crystal_description       block
_exptl_crystal_colour            ?
_exptl_crystal_density_meas      ?
_exptl_crystal_density_method    ?
_exptl_crystal_density_diffrn    1.760
_exptl_crystal_F_000             1336
_exptl_transmission_factor_min   ?
_exptl_transmission_factor_max   ?
_exptl_crystal_size_max          0.1
_exptl_crystal_size_mid          0.1
_exptl_crystal_size_min          0.1
_exptl_absorpt_coefficient_mu    15.343
_shelx_estimated_absorpt_T_min   ?
_shelx_estimated_absorpt_T_max   ?
_exptl_absorpt_correction_type   ?
_exptl_absorpt_correction_T_min  ?
_exptl_absorpt_correction_T_max  ?
_exptl_absorpt_process_details   ?
_exptl_absorpt_special_details   ?
_diffrn_ambient_temperature      173(2)
_diffrn_radiation_wavelength     1.34139
_diffrn_radiation_type           GaK\a
_diffrn_source                   ?
_diffrn_measurement_device_type  'BRUKER D8 VENTRE PHOTON II'
_diffrn_measurement_method       ?
_diffrn_detector_area_resol_mean ?
_diffrn_reflns_number            6110
_diffrn_reflns_av_unetI/netI     0.0510
_diffrn_reflns_av_R_equivalents  ?
_diffrn_reflns_limit_h_min       0
_diffrn_reflns_limit_h_max       19
_diffrn_reflns_limit_k_min       -19
_diffrn_reflns_limit_k_max       0
_diffrn_reflns_limit_l_min       -16
_diffrn_reflns_limit_l_max       16
_diffrn_reflns_theta_min         3.786
_diffrn_reflns_theta_max         63.448
_diffrn_reflns_theta_full        53.594
_diffrn_measured_fraction_theta_max 0.947
_diffrn_measured_fraction_theta_full 0.987
_diffrn_reflns_Laue_measured_fraction_max 0.947
_diffrn_reflns_Laue_measured_fraction_full 0.987
_diffrn_reflns_point_group_measured_fraction_max 0.947
_diffrn_reflns_point_group_measured_fraction_full 0.987
_reflns_number_total             6110
_reflns_number_gt                4783
_reflns_threshold_expression     'I > 2\s(I)'
_reflns_Friedel_coverage         0.000
_reflns_Friedel_fraction_max     .
_reflns_Friedel_fraction_full    .

_reflns_special_details          
;
 _reflns_Friedel_fraction is defined as the number of unique
 Friedel pairs measured divided by the number that would be
 possible theoretically, ignoring centric projections and
 systematic absences. Completness statistics refer to single and
 composite reflections containing twin component 1 only.
;

_computing_data_collection       ?
_computing_cell_refinement       ?
_computing_data_reduction        ?
_computing_structure_solution    ?
_computing_structure_refinement  'SHELXL-2018/3 (Sheldrick, 2018)'
_computing_molecular_graphics    ?
_computing_publication_material  ?
_refine_special_details          
;
 Refined as a 2-component twin.
;
_refine_ls_structure_factor_coef Fsqd
_refine_ls_matrix_type           full
_refine_ls_weighting_scheme      calc
_refine_ls_weighting_details     
'w=1/[\s^2^(Fo^2^)+(0.1255P)^2^+10.0161P] where P=(Fo^2^+2Fc^2^)/3'
_atom_sites_solution_primary     ?
_atom_sites_solution_secondary   ?
_atom_sites_solution_hydrogens   geom
_refine_ls_hydrogen_treatment    constr
_refine_ls_extinction_method     none
_refine_ls_extinction_coef       .
_refine_ls_number_reflns         6110
_refine_ls_number_parameters     253
_refine_ls_number_restraints     0
_refine_ls_R_factor_all          0.0776
_refine_ls_R_factor_gt           0.0647
_refine_ls_wR_factor_ref         0.2195
_refine_ls_wR_factor_gt          0.1935
_refine_ls_goodness_of_fit_ref   1.125
_refine_ls_restrained_S_all      1.125
_refine_ls_shift/su_max          0.001
_refine_ls_shift/su_mean         0.000

loop_
_atom_site_label
_atom_site_type_symbol
_atom_site_fract_x
_atom_site_fract_y
_atom_site_fract_z
_atom_site_U_iso_or_equiv
_atom_site_adp_type
_atom_site_occupancy
_atom_site_site_symmetry_order
_atom_site_calc_flag
_atom_site_refinement_flags_posn
_atom_site_refinement_flags_adp
_atom_site_refinement_flags_occupancy
_atom_site_disorder_assembly
_atom_site_disorder_group
U1 U 0.67568(2) 0.50005(2) 0.29320(3) 0.03794(17) Uani 1 1 d . . . . .
N1 N 0.6946(6) 0.4172(5) 0.1492(6) 0.0429(17) Uani 1 1 d . . . . .
Cl1 Cl 0.6472(2) 0.65031(17) 0.1670(2) 0.0556(6) Uani 1 1 d . . . . .
C1 C 0.4367(7) 0.5454(8) 0.2621(10) 0.054(3) Uani 1 1 d . . . . .
H1A H 0.436018 0.597272 0.211084 0.065 Uiso 1 1 calc R U . . .
H1AB H 0.380165 0.549576 0.294311 0.065 Uiso 1 1 calc R U . . .
P1 P 0.80469(17) 0.60484(16) 0.4544(2) 0.0416(5) Uani 1 1 d . . . . .
O3 O 0.5220(4) 0.5466(5) 0.3460(6) 0.0462(15) Uani 1 1 d . . . . .
C3 C 0.9211(10) 0.7460(6) 0.4268(13) 0.059(3) Uani 1 1 d . . . . .
H3A H 0.942198 0.809542 0.440720 0.088 Uiso 1 1 calc R U . . .
H3B H 0.909221 0.733743 0.348405 0.088 Uiso 1 1 calc R U . . .
H3C H 0.970226 0.704344 0.465028 0.088 Uiso 1 1 calc R U . . .
P2 P 0.80649(18) 0.39479(17) 0.1972(2) 0.0418(5) Uani 1 1 d . . . . .
N2 N 0.6915(6) 0.5826(5) 0.4460(6) 0.0429(17) Uani 1 1 d . . . . .
Cl2 Cl 0.6454(2) 0.35015(17) 0.4046(2) 0.0560(6) Uani 1 1 d . . . . .
O2 O 0.5226(5) 0.4526(5) 0.1622(6) 0.0484(16) Uani 1 1 d . . . . .
C2 C 0.8763(9) 0.5581(8) 0.5820(10) 0.053(3) Uani 1 1 d . . . . .
H2 H 0.939829 0.588020 0.595524 0.064 Uiso 1 1 calc R U . . .
C4 C 0.7510(8) 0.7879(7) 0.4087(11) 0.057(3) Uani 1 1 d . . . . .
H4A H 0.770556 0.852210 0.409538 0.085 Uiso 1 1 calc R U . . .
H4B H 0.697529 0.782037 0.444734 0.085 Uiso 1 1 calc R U . . .
H4C H 0.731956 0.766705 0.333186 0.085 Uiso 1 1 calc R U . . .
C5 C 0.8380(11) 0.4223(10) -0.0153(10) 0.072(3) Uani 1 1 d . . . . .
H5A H 0.881547 0.444473 -0.059494 0.108 Uiso 1 1 calc R U . . .
H5B H 0.777003 0.453427 -0.037629 0.108 Uiso 1 1 calc R U . . .
H5C H 0.829055 0.356048 -0.025625 0.108 Uiso 1 1 calc R U . . .
C8 C 0.7519(8) 0.2127(7) 0.2174(10) 0.055(3) Uani 1 1 d . . . . .
H8A H 0.775584 0.151693 0.242139 0.083 Uiso 1 1 calc R U . . .
H8B H 0.703796 0.206945 0.149899 0.083 Uiso 1 1 calc R U . . .
H8C H 0.723862 0.241548 0.273534 0.083 Uiso 1 1 calc R U . . .
C7 C 0.6202(8) 0.3864(8) 0.0538(9) 0.055(3) Uani 1 1 d . . . . .
H7A H 0.610038 0.433289 -0.004503 0.066 Uiso 1 1 calc R U . . .
H7AB H 0.638823 0.328125 0.023867 0.066 Uiso 1 1 calc R U . . .
C6 C 0.4388(7) 0.4557(8) 0.2046(10) 0.054(3) Uani 1 1 d . . . . .
H6A H 0.438446 0.404406 0.256043 0.064 Uiso 1 1 calc R U . . .
H6AB H 0.382417 0.450038 0.144619 0.064 Uiso 1 1 calc R U . . .
C9 C 0.8340(8) 0.2720(7) 0.1967(9) 0.049(2) Uani 1 1 d . . . . .
H9 H 0.846491 0.255597 0.123790 0.058 Uiso 1 1 calc R U . . .
C00K C 0.8957(10) 0.5436(9) 0.1264(13) 0.070(4) Uani 1 1 d . . . . .
H00A H 0.933852 0.568532 0.077457 0.104 Uiso 1 1 calc R U . . .
H00B H 0.929229 0.552042 0.202115 0.104 Uiso 1 1 calc R U . . .
H00C H 0.834881 0.575644 0.114290 0.104 Uiso 1 1 calc R U . . .
C00M C 0.8788(8) 0.4422(8) 0.1035(9) 0.047(2) Uani 1 1 d . . . . .
H00M H 0.941896 0.411342 0.122278 0.056 Uiso 1 1 calc R U . . .
C00O C 0.9236(10) 0.2537(9) 0.2833(12) 0.065(4) Uani 1 1 d . . . . .
H00D H 0.938437 0.188146 0.284863 0.097 Uiso 1 1 calc R U . . .
H00E H 0.913519 0.272768 0.354761 0.097 Uiso 1 1 calc R U . . .
H00F H 0.976303 0.288584 0.265835 0.097 Uiso 1 1 calc R U . . .
C013 C 0.5333(8) 0.3738(7) 0.0973(9) 0.054(2) Uani 1 1 d . . . . .
H01A H 0.477591 0.367484 0.036639 0.064 Uiso 1 1 calc R U . . .
H01B H 0.538750 0.317597 0.142387 0.064 Uiso 1 1 calc R U . . .
C13 C 0.8896(11) 0.4554(10) 0.5674(12) 0.068(4) Uani 1 1 d . . . . .
H13A H 0.933836 0.431184 0.631239 0.103 Uiso 1 1 calc R U . . .
H13B H 0.914976 0.444942 0.502070 0.103 Uiso 1 1 calc R U . . .
H13C H 0.828579 0.424244 0.559486 0.103 Uiso 1 1 calc R U . . .
C14 C 0.8313(8) 0.7312(7) 0.4673(9) 0.048(2) Uani 1 1 d . . . . .
H14 H 0.843716 0.747827 0.546307 0.057 Uiso 1 1 calc R U . . .
C12 C 0.8318(11) 0.5771(10) 0.6799(9) 0.071(4) Uani 1 1 d . . . . .
H12A H 0.875565 0.558079 0.746882 0.106 Uiso 1 1 calc R U . . .
H12B H 0.772635 0.542621 0.671969 0.106 Uiso 1 1 calc R U . . .
H12C H 0.818686 0.642804 0.683530 0.106 Uiso 1 1 calc R U . . .
C11 C 0.6182(7) 0.6136(7) 0.5027(9) 0.050(2) Uani 1 1 d . . . . .
H11A H 0.637283 0.671860 0.541489 0.059 Uiso 1 1 calc R U . . .
H11B H 0.607937 0.567084 0.556351 0.059 Uiso 1 1 calc R U . . .
C10 C 0.5298(8) 0.6268(8) 0.4168(10) 0.056(3) Uani 1 1 d . . . . .
H10A H 0.474086 0.631453 0.450484 0.067 Uiso 1 1 calc R U . . .
H10B H 0.534122 0.683503 0.374842 0.067 Uiso 1 1 calc R U . . .

loop_
_atom_site_aniso_label
_atom_site_aniso_U_11
_atom_site_aniso_U_22
_atom_site_aniso_U_33
_atom_site_aniso_U_23
_atom_site_aniso_U_13
_atom_site_aniso_U_12
U1 0.0372(2) 0.0355(2) 0.0411(3) -0.00130(9) 0.00817(19) -0.00001(11)
N1 0.053(5) 0.040(4) 0.033(4) -0.010(3) 0.003(3) -0.004(3)
Cl1 0.0690(16) 0.0435(12) 0.0510(13) 0.0058(10) 0.0049(12) -0.0022(11)
C1 0.039(5) 0.059(7) 0.062(7) 0.010(5) 0.006(5) 0.002(5)
P1 0.0436(12) 0.0367(11) 0.0450(12) -0.0018(10) 0.0106(10) -0.0004(9)
O3 0.036(3) 0.045(3) 0.057(4) 0.002(3) 0.010(3) 0.004(3)
C3 0.068(8) 0.029(5) 0.089(10) -0.002(4) 0.037(8) 0.000(4)
P2 0.0446(12) 0.0374(11) 0.0440(12) -0.0037(9) 0.0106(10) 0.0004(10)
N2 0.047(4) 0.037(4) 0.046(4) -0.004(3) 0.013(4) 0.005(3)
Cl2 0.0673(16) 0.0455(12) 0.0598(14) 0.0068(11) 0.0240(12) 0.0014(11)
O2 0.049(4) 0.044(4) 0.050(4) -0.003(3) 0.008(3) -0.011(3)
C2 0.055(6) 0.051(6) 0.049(6) 0.001(5) 0.001(5) -0.005(5)
C4 0.059(6) 0.033(5) 0.079(8) -0.004(5) 0.016(6) -0.002(4)
C5 0.089(9) 0.073(8) 0.060(7) -0.015(6) 0.030(7) -0.002(7)
C8 0.055(6) 0.039(5) 0.071(7) -0.002(5) 0.012(5) -0.005(4)
C7 0.063(7) 0.049(6) 0.046(5) -0.009(5) -0.002(5) 0.004(5)
C6 0.041(5) 0.047(6) 0.066(7) 0.004(5) -0.003(5) -0.009(4)
C9 0.055(6) 0.040(5) 0.051(6) 0.001(5) 0.011(5) 0.005(5)
C00K 0.068(8) 0.047(7) 0.095(11) -0.001(7) 0.022(7) -0.017(6)
C00M 0.049(5) 0.048(6) 0.046(5) -0.002(4) 0.015(5) -0.002(4)
C00O 0.049(7) 0.075(9) 0.068(9) 0.006(6) 0.008(6) 0.010(5)
C013 0.048(5) 0.051(6) 0.053(6) -0.005(5) -0.007(4) -0.009(4)
C13 0.066(8) 0.062(8) 0.067(8) 0.010(7) -0.009(6) 0.009(6)
C14 0.053(6) 0.041(4) 0.047(6) -0.005(5) 0.006(5) -0.007(5)
C12 0.099(10) 0.076(8) 0.036(5) 0.013(5) 0.010(6) 0.001(7)
C11 0.045(5) 0.050(5) 0.056(6) -0.005(5) 0.018(5) -0.002(4)
C10 0.049(5) 0.052(6) 0.071(7) -0.006(5) 0.025(5) 0.008(4)

_geom_special_details            
;
 All esds (except the esd in the dihedral angle between two l.s. planes)
 are estimated using the full covariance matrix.  The cell esds are taken
 into account individually in the estimation of esds in distances, angles
 and torsion angles; correlations between esds in cell parameters are only
 used when they are defined by crystal symmetry.  An approximate (isotropic)
 treatment of cell esds is used for estimating esds involving l.s. planes.
;

loop_
_geom_bond_atom_site_label_1
_geom_bond_atom_site_label_2
_geom_bond_distance
_geom_bond_site_symmetry_2
_geom_bond_publ_flag
U1 N2 2.237(8) . ?
U1 N1 2.242(7) . ?
U1 O3 2.547(6) . ?
U1 O2 2.559(7) . ?
U1 Cl2 2.683(2) . ?
U1 Cl1 2.686(3) . ?
U1 P1 2.885(3) . ?
U1 P2 2.894(2) . ?
N1 C7 1.500(13) . ?
N1 P2 1.636(9) . ?
C1 O3 1.443(12) . ?
C1 C6 1.498(16) . ?
C1 H1A 0.9900 . ?
C1 H1AB 0.9900 . ?
P1 N2 1.651(8) . ?
P1 C2 1.844(12) . ?
P1 C14 1.883(11) . ?
O3 C10 1.460(13) . ?
C3 C14 1.510(16) . ?
C3 H3A 0.9800 . ?
C3 H3B 0.9800 . ?
C3 H3C 0.9800 . ?
P2 C9 1.836(11) . ?
P2 C00M 1.867(11) . ?
N2 C11 1.469(12) . ?
O2 C6 1.426(13) . ?
O2 C013 1.436(13) . ?
C2 C13 1.53(2) . ?
C2 C12 1.531(17) . ?
C2 H2 1.0000 . ?
C4 C14 1.488(16) . ?
C4 H4A 0.9800 . ?
C4 H4B 0.9800 . ?
C4 H4C 0.9800 . ?
C5 C00M 1.512(17) . ?
C5 H5A 0.9800 . ?
C5 H5B 0.9800 . ?
C5 H5C 0.9800 . ?
C8 C9 1.537(15) . ?
C8 H8A 0.9800 . ?
C8 H8B 0.9800 . ?
C8 H8C 0.9800 . ?
C7 C013 1.486(17) . ?
C7 H7A 0.9900 . ?
C7 H7AB 0.9900 . ?
C6 H6A 0.9900 . ?
C6 H6AB 0.9900 . ?
C9 C00O 1.530(17) . ?
C9 H9 1.0000 . ?
C00K C00M 1.517(18) . ?
C00K H00A 0.9800 . ?
C00K H00B 0.9800 . ?
C00K H00C 0.9800 . ?
C00M H00M 1.0000 . ?
C00O H00D 0.9800 . ?
C00O H00E 0.9800 . ?
C00O H00F 0.9800 . ?
C013 H01A 0.9900 . ?
C013 H01B 0.9900 . ?
C13 H13A 0.9800 . ?
C13 H13B 0.9800 . ?
C13 H13C 0.9800 . ?
C14 H14 1.0000 . ?
C12 H12A 0.9800 . ?
C12 H12B 0.9800 . ?
C12 H12C 0.9800 . ?
C11 C10 1.501(16) . ?
C11 H11A 0.9900 . ?
C11 H11B 0.9900 . ?
C10 H10A 0.9900 . ?
C10 H10B 0.9900 . ?

loop_
_geom_angle_atom_site_label_1
_geom_angle_atom_site_label_2
_geom_angle_atom_site_label_3
_geom_angle
_geom_angle_site_symmetry_1
_geom_angle_site_symmetry_3
_geom_angle_publ_flag
N2 U1 N1 167.4(3) . . ?
N2 U1 O3 64.4(3) . . ?
N1 U1 O3 128.2(3) . . ?
N2 U1 O2 127.9(3) . . ?
N1 U1 O2 64.7(3) . . ?
O3 U1 O2 63.6(2) . . ?
N2 U1 Cl2 89.4(2) . . ?
N1 U1 Cl2 92.5(2) . . ?
O3 U1 Cl2 80.35(17) . . ?
O2 U1 Cl2 84.22(17) . . ?
N2 U1 Cl1 92.4(2) . . ?
N1 U1 Cl1 89.6(2) . . ?
O3 U1 Cl1 84.46(17) . . ?
O2 U1 Cl1 80.69(17) . . ?
Cl2 U1 Cl1 162.18(8) . . ?
N2 U1 P1 34.8(2) . . ?
N1 U1 P1 132.9(2) . . ?
O3 U1 P1 98.43(16) . . ?
O2 U1 P1 159.72(16) . . ?
Cl2 U1 P1 102.65(8) . . ?
Cl1 U1 P1 88.70(8) . . ?
N2 U1 P2 133.4(2) . . ?
N1 U1 P2 34.3(2) . . ?
O3 U1 P2 159.43(16) . . ?
O2 U1 P2 98.19(16) . . ?
Cl2 U1 P2 88.80(8) . . ?
Cl1 U1 P2 102.64(8) . . ?
P1 U1 P2 100.99(6) . . ?
C7 N1 P2 136.2(7) . . ?
C7 N1 U1 128.0(7) . . ?
P2 N1 U1 95.2(3) . . ?
O3 C1 C6 105.1(9) . . ?
O3 C1 H1A 110.7 . . ?
C6 C1 H1A 110.7 . . ?
O3 C1 H1AB 110.7 . . ?
C6 C1 H1AB 110.7 . . ?
H1A C1 H1AB 108.8 . . ?
N2 P1 C2 110.5(5) . . ?
N2 P1 C14 112.3(5) . . ?
C2 P1 C14 102.7(5) . . ?
N2 P1 U1 50.6(3) . . ?
C2 P1 U1 125.1(4) . . ?
C14 P1 U1 132.0(4) . . ?
C1 O3 C10 113.5(8) . . ?
C1 O3 U1 117.7(6) . . ?
C10 O3 U1 114.5(5) . . ?
C14 C3 H3A 109.5 . . ?
C14 C3 H3B 109.5 . . ?
H3A C3 H3B 109.5 . . ?
C14 C3 H3C 109.5 . . ?
H3A C3 H3C 109.5 . . ?
H3B C3 H3C 109.5 . . ?
N1 P2 C9 113.1(5) . . ?
N1 P2 C00M 109.7(5) . . ?
C9 P2 C00M 102.0(5) . . ?
N1 P2 U1 50.5(3) . . ?
C9 P2 U1 132.9(4) . . ?
C00M P2 U1 124.8(4) . . ?
C11 N2 P1 135.8(7) . . ?
C11 N2 U1 129.0(6) . . ?
P1 N2 U1 94.6(3) . . ?
C6 O2 C013 116.2(8) . . ?
C6 O2 U1 116.1(6) . . ?
C013 O2 U1 113.5(6) . . ?
C13 C2 C12 111.1(11) . . ?
C13 C2 P1 108.7(7) . . ?
C12 C2 P1 112.1(9) . . ?
C13 C2 H2 108.3 . . ?
C12 C2 H2 108.3 . . ?
P1 C2 H2 108.3 . . ?
C14 C4 H4A 109.5 . . ?
C14 C4 H4B 109.5 . . ?
H4A C4 H4B 109.5 . . ?
C14 C4 H4C 109.5 . . ?
H4A C4 H4C 109.5 . . ?
H4B C4 H4C 109.5 . . ?
C00M C5 H5A 109.5 . . ?
C00M C5 H5B 109.5 . . ?
H5A C5 H5B 109.5 . . ?
C00M C5 H5C 109.5 . . ?
H5A C5 H5C 109.5 . . ?
H5B C5 H5C 109.5 . . ?
C9 C8 H8A 109.5 . . ?
C9 C8 H8B 109.5 . . ?
H8A C8 H8B 109.5 . . ?
C9 C8 H8C 109.5 . . ?
H8A C8 H8C 109.5 . . ?
H8B C8 H8C 109.5 . . ?
C013 C7 N1 105.2(8) . . ?
C013 C7 H7A 110.7 . . ?
N1 C7 H7A 110.7 . . ?
C013 C7 H7AB 110.7 . . ?
N1 C7 H7AB 110.7 . . ?
H7A C7 H7AB 108.8 . . ?
O2 C6 C1 108.3(8) . . ?
O2 C6 H6A 110.0 . . ?
C1 C6 H6A 110.0 . . ?
O2 C6 H6AB 110.0 . . ?
C1 C6 H6AB 110.0 . . ?
H6A C6 H6AB 108.4 . . ?
C00O C9 C8 110.5(10) . . ?
C00O C9 P2 108.6(8) . . ?
C8 C9 P2 111.9(7) . . ?
C00O C9 H9 108.6 . . ?
C8 C9 H9 108.6 . . ?
P2 C9 H9 108.6 . . ?
C00M C00K H00A 109.5 . . ?
C00M C00K H00B 109.5 . . ?
H00A C00K H00B 109.5 . . ?
C00M C00K H00C 109.5 . . ?
H00A C00K H00C 109.5 . . ?
H00B C00K H00C 109.5 . . ?
C5 C00M C00K 112.8(11) . . ?
C5 C00M P2 113.4(8) . . ?
C00K C00M P2 109.3(7) . . ?
C5 C00M H00M 107.0 . . ?
C00K C00M H00M 107.0 . . ?
P2 C00M H00M 107.0 . . ?
C9 C00O H00D 109.5 . . ?
C9 C00O H00E 109.5 . . ?
H00D C00O H00E 109.5 . . ?
C9 C00O H00F 109.5 . . ?
H00D C00O H00F 109.5 . . ?
H00E C00O H00F 109.5 . . ?
O2 C013 C7 108.2(8) . . ?
O2 C013 H01A 110.1 . . ?
C7 C013 H01A 110.1 . . ?
O2 C013 H01B 110.1 . . ?
C7 C013 H01B 110.1 . . ?
H01A C013 H01B 108.4 . . ?
C2 C13 H13A 109.5 . . ?
C2 C13 H13B 109.5 . . ?
H13A C13 H13B 109.5 . . ?
C2 C13 H13C 109.5 . . ?
H13A C13 H13C 109.5 . . ?
H13B C13 H13C 109.5 . . ?
C4 C14 C3 113.1(10) . . ?
C4 C14 P1 112.2(7) . . ?
C3 C14 P1 106.6(7) . . ?
C4 C14 H14 108.3 . . ?
C3 C14 H14 108.3 . . ?
P1 C14 H14 108.3 . . ?
C2 C12 H12A 109.5 . . ?
C2 C12 H12B 109.5 . . ?
H12A C12 H12B 109.5 . . ?
C2 C12 H12C 109.5 . . ?
H12A C12 H12C 109.5 . . ?
H12B C12 H12C 109.5 . . ?
N2 C11 C10 106.6(8) . . ?
N2 C11 H11A 110.4 . . ?
C10 C11 H11A 110.4 . . ?
N2 C11 H11B 110.4 . . ?
C10 C11 H11B 110.4 . . ?
H11A C11 H11B 108.6 . . ?
O3 C10 C11 106.2(8) . . ?
O3 C10 H10A 110.5 . . ?
C11 C10 H10A 110.5 . . ?
O3 C10 H10B 110.5 . . ?
C11 C10 H10B 110.5 . . ?
H10A C10 H10B 108.7 . . ?

_refine_diff_density_max         2.719
_refine_diff_density_min         -4.676
_refine_diff_density_rms         0.292

_shelx_res_file                  
;
TITL p21c_a.res in P2(1)/c
    FGF2019041601_0m_5.res
    created by SHELXL-2018/3 at 23:13:39 on 20-Sep-2019
REM Old TITL p21c in P2(1)/c
REM SHELXT solution in P2(1)/c
REM R1 0.154,  Rweak 0.001,  Alpha 0.025,  Orientation as input
REM Formula found by SHELXT:  C28 N11 Ni4 U
CELL  1.34139  14.4796  14.5903  12.5668   90.000  102.290   90.000
ZERR   4  0.0020   0.0021   0.0018    0.000    0.004    0.000
LATT  1
SYMM -X, 1/2+Y, 1/2-Z
SFAC C H N O U P Cl

UNIT 72 160 8 8 4 8 8
OMIT -1 4 16
OMIT -7 4 16
OMIT -2 2 16
OMIT -4 2 16
OMIT -2 7 15
OMIT 1 5 15
OMIT 0 5 15
OMIT -2 5 15
OMIT 3 3 15
OMIT 1 3 15
OMIT 0 3 15
OMIT -2 1 15
OMIT -3 1 15
OMIT -1 10 14
OMIT 1 11 13
OMIT 2 11 11
OMIT 7 2 8
OMIT 13 4 6
OMIT 16 0 6
OMIT -9 16 4
OMIT 10 1 3
OMIT -7 5 1
TEMP -100.150
L.S. 10
BOND $H
LIST 4
acta
FMAP 2
merg 0
PLAN 20
WGHT    0.125500   10.016100
BASF   0.21134
FVAR       0.27857
U1    5    0.675682    0.500050    0.293196    11.00000    0.03718    0.03549 =
         0.04107   -0.00130    0.00817   -0.00001
N1    3    0.694640    0.417160    0.149190    11.00000    0.05267    0.04021 =
         0.03293   -0.00988    0.00282   -0.00374
CL1   7    0.647224    0.650314    0.166958    11.00000    0.06901    0.04347 =
         0.05097    0.00583    0.00492   -0.00217
C1    1    0.436749    0.545435    0.262091    11.00000    0.03914    0.05950 =
         0.06224    0.00990    0.00580    0.00210
AFIX  23
H1A   2    0.436018    0.597272    0.211084    11.00000   -1.20000
H1AB  2    0.380165    0.549576    0.294311    11.00000   -1.20000
AFIX   0
P1    6    0.804692    0.604839    0.454447    11.00000    0.04358    0.03665 =
         0.04496   -0.00176    0.01063   -0.00044
O3    4    0.521980    0.546635    0.346039    11.00000    0.03649    0.04492 =
         0.05732    0.00155    0.01026    0.00378
C3    1    0.921113    0.746005    0.426816    11.00000    0.06760    0.02920 =
         0.08862   -0.00179    0.03688    0.00006
AFIX 137
H3A   2    0.942198    0.809542    0.440720    11.00000   -1.50000
H3B   2    0.909221    0.733743    0.348405    11.00000   -1.50000
H3C   2    0.970226    0.704344    0.465028    11.00000   -1.50000
AFIX   0
P2    6    0.806490    0.394794    0.197218    11.00000    0.04455    0.03735 =
         0.04397   -0.00367    0.01065    0.00040
N2    3    0.691532    0.582606    0.445997    11.00000    0.04664    0.03717 =
         0.04629   -0.00420    0.01298    0.00470
CL2   7    0.645369    0.350153    0.404574    11.00000    0.06733    0.04549 =
         0.05980    0.00678    0.02397    0.00140
O2    4    0.522615    0.452554    0.162240    11.00000    0.04917    0.04428 =
         0.05028   -0.00275    0.00754   -0.01122
C2    1    0.876260    0.558104    0.581962    11.00000    0.05534    0.05109 =
         0.04858    0.00079    0.00066   -0.00456
AFIX  13
H2    2    0.939829    0.588020    0.595524    11.00000   -1.20000
AFIX   0
C4    1    0.750973    0.787872    0.408695    11.00000    0.05851    0.03346 =
         0.07942   -0.00415    0.01566   -0.00155
AFIX 137
H4A   2    0.770556    0.852210    0.409538    11.00000   -1.50000
H4B   2    0.697529    0.782037    0.444734    11.00000   -1.50000
H4C   2    0.731956    0.766705    0.333186    11.00000   -1.50000
AFIX   0
C5    1    0.838019    0.422278   -0.015252    11.00000    0.08924    0.07286 =
         0.05966   -0.01493    0.02992   -0.00161
AFIX 137
H5A   2    0.881547    0.444473   -0.059494    11.00000   -1.50000
H5B   2    0.777003    0.453427   -0.037629    11.00000   -1.50000
H5C   2    0.829055    0.356048   -0.025625    11.00000   -1.50000
AFIX   0
C8    1    0.751863    0.212669    0.217445    11.00000    0.05521    0.03908 =
         0.07063   -0.00174    0.01249   -0.00468
AFIX 137
H8A   2    0.775584    0.151693    0.242139    11.00000   -1.50000
H8B   2    0.703796    0.206945    0.149899    11.00000   -1.50000
H8C   2    0.723862    0.241548    0.273534    11.00000   -1.50000
AFIX   0
C7    1    0.620233    0.386411    0.053785    11.00000    0.06289    0.04943 =
         0.04591   -0.00948   -0.00170    0.00428
AFIX  23
H7A   2    0.610038    0.433289   -0.004503    11.00000   -1.20000
H7AB  2    0.638823    0.328125    0.023867    11.00000   -1.20000
AFIX   0
C6    1    0.438819    0.455733    0.204609    11.00000    0.04109    0.04733 =
         0.06583    0.00428   -0.00267   -0.00917
AFIX  23
H6A   2    0.438446    0.404406    0.256043    11.00000   -1.20000
H6AB  2    0.382417    0.450038    0.144619    11.00000   -1.20000
AFIX   0
C9    1    0.833965    0.271989    0.196686    11.00000    0.05531    0.03975 =
         0.05063    0.00105    0.01097    0.00523
AFIX  13
H9    2    0.846491    0.255597    0.123790    11.00000   -1.20000
AFIX   0
C00K  1    0.895690    0.543569    0.126369    11.00000    0.06832    0.04710 =
         0.09527   -0.00139    0.02221   -0.01653
AFIX 137
H00A  2    0.933852    0.568532    0.077457    11.00000   -1.50000
H00B  2    0.929229    0.552042    0.202115    11.00000   -1.50000
H00C  2    0.834881    0.575644    0.114290    11.00000   -1.50000
AFIX   0
C00M  1    0.878827    0.442155    0.103528    11.00000    0.04856    0.04803 =
         0.04616   -0.00213    0.01477   -0.00161
AFIX  13
H00M  2    0.941896    0.411342    0.122278    11.00000   -1.20000
AFIX   0
C00O  1    0.923608    0.253732    0.283317    11.00000    0.04927    0.07510 =
         0.06812    0.00565    0.00779    0.00997
AFIX 137
H00D  2    0.938437    0.188146    0.284863    11.00000   -1.50000
H00E  2    0.913519    0.272768    0.354761    11.00000   -1.50000
H00F  2    0.976303    0.288584    0.265835    11.00000   -1.50000
AFIX   0
C013  1    0.533346    0.373802    0.097349    11.00000    0.04841    0.05061 =
         0.05340   -0.00504   -0.00748   -0.00926
AFIX  23
H01A  2    0.477591    0.367484    0.036639    11.00000   -1.20000
H01B  2    0.538750    0.317597    0.142387    11.00000   -1.20000
AFIX   0
C13   1    0.889607    0.455429    0.567385    11.00000    0.06648    0.06160 =
         0.06690    0.00988   -0.00884    0.00885
AFIX 137
H13A  2    0.933836    0.431184    0.631239    11.00000   -1.50000
H13B  2    0.914976    0.444942    0.502070    11.00000   -1.50000
H13C  2    0.828579    0.424244    0.559486    11.00000   -1.50000
AFIX   0
C14   1    0.831257    0.731187    0.467343    11.00000    0.05264    0.04130 =
         0.04742   -0.00537    0.00579   -0.00690
AFIX  13
H14   2    0.843716    0.747827    0.546307    11.00000   -1.20000
AFIX   0
C12   1    0.831786    0.577112    0.679896    11.00000    0.09891    0.07644 =
         0.03551    0.01341    0.01041    0.00120
AFIX 137
H12A  2    0.875565    0.558079    0.746882    11.00000   -1.50000
H12B  2    0.772635    0.542621    0.671969    11.00000   -1.50000
H12C  2    0.818686    0.642804    0.683530    11.00000   -1.50000
AFIX   0
C11   1    0.618244    0.613566    0.502673    11.00000    0.04528    0.05010 =
         0.05634   -0.00534    0.01758   -0.00208
AFIX  23
H11A  2    0.637283    0.671860    0.541489    11.00000   -1.20000
H11B  2    0.607937    0.567084    0.556351    11.00000   -1.20000
AFIX   0
C10   1    0.529830    0.626830    0.416839    11.00000    0.04921    0.05202 =
         0.07098   -0.00560    0.02489    0.00767
AFIX  23
H10A  2    0.474086    0.631453    0.450484    11.00000   -1.20000
H10B  2    0.534122    0.683503    0.374842    11.00000   -1.20000
REM #####
AFIX   0
HKLF 5 1 0 0 1 0 -1 0 1 0 0


REM  p21c_a.res in P2(1)/c
REM wR2 = 0.219502, GooF = S = 1.12528, Restrained GooF = 1.12528 for all data
REM R1 = 0.064730 for 4783 Fo > 4sig(Fo) and 0.077630 for all 6110 data
REM 253 parameters refined using 0 restraints

END

WGHT      0.1206     10.4304

REM Highest difference peak  2.719,  deepest hole -4.676,  1-sigma level  0.292
Q1    1   0.7350  0.4990  0.3376  11.00000  0.05    2.72
Q2    1   0.6169  0.5036  0.2508  11.00000  0.05    2.48
Q3    1   0.7366  0.4985  0.2612  11.00000  0.05    2.25
Q4    1   0.6188  0.4897  0.3246  11.00000  0.05    1.98
Q5    1   0.6368  0.4551  0.2916  11.00000  0.05    1.80
Q6    1   0.6321  0.5454  0.2922  11.00000  0.05    1.79
Q7    1   0.6857  0.5613  0.3583  11.00000  0.05    1.23
Q8    1   0.6933  0.4618  0.3709  11.00000  0.05    1.12
Q9    1   0.6764  0.4746  0.4613  11.00000  0.05    1.09
Q10   1   0.6740  0.3976  0.1037  11.00000  0.05    1.07
Q11   1   0.6898  0.4374  0.3587  11.00000  0.05    1.06
Q12   1   0.9133  0.4990  0.5577  11.00000  0.05    1.03
Q13   1   0.9625  0.7168  0.4373  11.00000  0.05    1.02
Q14   1   0.6708  0.5278  0.4600  11.00000  0.05    0.97
Q15   1   0.7118  0.4976  0.3958  11.00000  0.05    0.97
Q16   1   0.9608  0.2815  0.4362  11.00000  0.05    0.91
Q17   1   0.8146  0.4944  0.0047  11.00000  0.05    0.90
Q18   1   0.6157  0.5618  0.5240  11.00000  0.05    0.88
Q19   1   0.7746  0.4997  0.0571  11.00000  0.05    0.87
Q20   1   0.5385  0.4983  0.1234  11.00000  0.05    0.87
;
_shelx_res_checksum              96270
####################################################################### 
# 
# This file contains crystal structure data downloaded from the 
# Cambridge Structural Database (CSD) hosted by the Cambridge 
# Crystallographic Data Centre (CCDC).
# 
# Full information about CCDC data access policies and citation 
# guidelines are available at http://www.ccdc.cam.ac.uk/access/V1 
# 
# Audit and citation data items may have been added by the CCDC. 
# Please retain this information to preserve the provenance of 
# this file and to allow appropriate attribution of the data. 
# 
#######################################################################

data_F666_a
_database_code_depnum_ccdc_archive 'CCDC 1979172'
loop_
_audit_author_name
_audit_author_address
'Congqing Zhu'
;Nanjing University
China
;
_audit_update_record             
;
2020-01-21 deposited with the CCDC.	2020-03-13 downloaded from the CCDC.
;

_audit_creation_method           SHELXL-2014
_chemical_name_systematic        
;
 ?
;
_chemical_name_common            ?
_chemical_melting_point          ?
_chemical_formula_moiety         ?
_chemical_formula_sum            'C40 H88 Cl4 N4 O4 P4 Pd2 U2'
_chemical_formula_weight         1643.68

loop_
_atom_type_symbol
_atom_type_description
_atom_type_scat_dispersion_real
_atom_type_scat_dispersion_imag
_atom_type_scat_source
C C 0.0137 0.0067 'International Tables Vol C Tables 4.2.6.8 and 6.1.1.4'
Cl Cl 0.3281 0.5435 'International Tables Vol C Tables 4.2.6.8 and 6.1.1.4'
N N 0.0241 0.0134 'International Tables Vol C Tables 4.2.6.8 and 6.1.1.4'
O O 0.0389 0.0241 'International Tables Vol C Tables 4.2.6.8 and 6.1.1.4'
P P 0.2543 0.3332 'International Tables Vol C Tables 4.2.6.8 and 6.1.1.4'
Pd Pd 0.0375 3.1039 'International Tables Vol C Tables 4.2.6.8 and 6.1.1.4'
U U -3.9641 10.8496 'International Tables Vol C Tables 4.2.6.8 and 6.1.1.4'
H H 0.0000 0.0000 'International Tables Vol C Tables 4.2.6.8 and 6.1.1.4'

_space_group_crystal_system      orthorhombic
_space_group_IT_number           56
_space_group_name_H-M_alt        'P c c n'
_space_group_name_Hall           '-P 2ab 2ac'

_shelx_space_group_comment       
;
The symmetry employed for this shelxl refinement is uniquely defined
by the following loop, which should always be used as a source of
symmetry information in preference to the above space-group names.
They are only intended as comments.
;

loop_
_space_group_symop_operation_xyz
'x, y, z'
'-x+1/2, -y+1/2, z'
'-x, y+1/2, -z+1/2'
'x+1/2, -y, -z+1/2'
'-x, -y, -z'
'x-1/2, y-1/2, -z'
'x, -y-1/2, z-1/2'
'-x-1/2, y, z-1/2'

_cell_length_a                   16.3226(16)
_cell_length_b                   22.813(2)
_cell_length_c                   14.7718(15)
_cell_angle_alpha                90
_cell_angle_beta                 90
_cell_angle_gamma                90
_cell_volume                     5500.6(10)
_cell_formula_units_Z            4
_cell_measurement_temperature    173(2)
_cell_measurement_reflns_used    9883
_cell_measurement_theta_min      2.896
_cell_measurement_theta_max      53.73

_exptl_crystal_description       block
_exptl_crystal_colour            ?
_exptl_crystal_density_meas      ?
_exptl_crystal_density_method    ?
_exptl_crystal_density_diffrn    1.985
_exptl_crystal_F_000             3168
_exptl_transmission_factor_min   ?
_exptl_transmission_factor_max   ?
_exptl_crystal_size_max          0.1
_exptl_crystal_size_mid          0.1
_exptl_crystal_size_min          0.1
_exptl_absorpt_coefficient_mu    17.973
_shelx_estimated_absorpt_T_min   ?
_shelx_estimated_absorpt_T_max   ?
_exptl_absorpt_correction_type   ?
_exptl_absorpt_correction_T_min  ?
_exptl_absorpt_correction_T_max  ?
_exptl_absorpt_process_details   ?

_exptl_special_details           
;
 ?
;

_diffrn_ambient_temperature      173(2)
_diffrn_radiation_wavelength     1.34139
_diffrn_radiation_type           GaK\a
_diffrn_source                   ?
_diffrn_measurement_device_type  'BRUKER D8 VENTRE PHOTON II'
_diffrn_measurement_method       ?
_diffrn_detector_area_resol_mean ?
_diffrn_reflns_number            65527
_diffrn_reflns_av_unetI/netI     0.0580
_diffrn_reflns_av_R_equivalents  0.1244
_diffrn_reflns_limit_h_min       -19
_diffrn_reflns_limit_h_max       19
_diffrn_reflns_limit_k_min       -27
_diffrn_reflns_limit_k_max       27
_diffrn_reflns_limit_l_min       -17
_diffrn_reflns_limit_l_max       17
_diffrn_reflns_theta_min         2.896
_diffrn_reflns_theta_max         54.027
_diffrn_reflns_theta_full        53.594
_diffrn_measured_fraction_theta_max 0.997
_diffrn_measured_fraction_theta_full 1.000
_diffrn_reflns_Laue_measured_fraction_max 0.997
_diffrn_reflns_Laue_measured_fraction_full 1.000
_diffrn_reflns_point_group_measured_fraction_max 0.997
_diffrn_reflns_point_group_measured_fraction_full 1.000
_reflns_number_total             5045
_reflns_number_gt                3835
_reflns_threshold_expression     'I > 2\s(I)'
_reflns_Friedel_coverage         0.000
_reflns_Friedel_fraction_max     .
_reflns_Friedel_fraction_full    .

_reflns_special_details          
;
 Reflections were merged by SHELXL according to the crystal
 class for the calculation of statistics and refinement.
 
 _reflns_Friedel_fraction is defined as the number of unique
 Friedel pairs measured divided by the number that would be
 possible theoretically, ignoring centric projections and
 systematic absences.
;

_computing_data_collection       ?
_computing_cell_refinement       ?
_computing_data_reduction        ?
_computing_structure_solution    ?
_computing_structure_refinement  'SHELXL-2014 (Sheldrick, 2014)'
_computing_molecular_graphics    ?
_computing_publication_material  ?

_refine_special_details          
;
 ?
;
_refine_ls_structure_factor_coef Fsqd
_refine_ls_matrix_type           full
_refine_ls_weighting_scheme      calc
_refine_ls_weighting_details     
'w=1/[\s^2^(Fo^2^)+(0.0228P)^2^+14.8317P] where P=(Fo^2^+2Fc^2^)/3'
_atom_sites_solution_primary     ?
_atom_sites_solution_secondary   ?
_atom_sites_solution_hydrogens   geom
_refine_ls_hydrogen_treatment    constr
_refine_ls_extinction_method     none
_refine_ls_extinction_coef       .
_refine_ls_number_reflns         5045
_refine_ls_number_parameters     279
_refine_ls_number_restraints     0
_refine_ls_R_factor_all          0.0554
_refine_ls_R_factor_gt           0.0332
_refine_ls_wR_factor_ref         0.0776
_refine_ls_wR_factor_gt          0.0685
_refine_ls_goodness_of_fit_ref   1.013
_refine_ls_restrained_S_all      1.013
_refine_ls_shift/su_max          0.002
_refine_ls_shift/su_mean         0.000

loop_
_atom_site_label
_atom_site_type_symbol
_atom_site_fract_x
_atom_site_fract_y
_atom_site_fract_z
_atom_site_U_iso_or_equiv
_atom_site_adp_type
_atom_site_occupancy
_atom_site_site_symmetry_order
_atom_site_calc_flag
_atom_site_refinement_flags_posn
_atom_site_refinement_flags_adp
_atom_site_refinement_flags_occupancy
_atom_site_disorder_assembly
_atom_site_disorder_group
U1 U 0.61333(2) 0.53059(2) 0.41152(2) 0.01860(8) Uani 1 1 d . . . . .
Pd1 Pd 0.49673(3) 0.58984(2) 0.56611(3) 0.02628(13) Uani 1 1 d . . . . .
Cl1 Cl 0.74682(10) 0.51213(7) 0.51476(11) 0.0290(4) Uani 1 1 d . . . . .
Cl2 Cl 0.55944(9) 0.48146(7) 0.58429(10) 0.0237(4) Uani 1 1 d . . . . .
N1 N 0.6640(3) 0.4614(2) 0.3189(3) 0.0200(12) Uani 1 1 d . . . . .
N2 N 0.6403(3) 0.6281(2) 0.4206(3) 0.0208(12) Uani 1 1 d . . . . .
O1 O 0.7322(2) 0.56406(18) 0.3156(3) 0.0208(10) Uani 1 1 d . . . . .
O2 O 0.5483(3) 0.5684(2) 0.2495(3) 0.0303(11) Uani 1 1 d . . . . .
P1 P 0.60982(10) 0.39976(7) 0.33223(11) 0.0212(4) Uani 1 1 d . . . . .
P2 P 0.58051(10) 0.65762(7) 0.50020(11) 0.0200(4) Uani 1 1 d . . . . .
C1 C 0.7359(4) 0.4669(3) 0.2586(4) 0.0287(16) Uani 1 1 d . . . . .
H1A H 0.7176 0.4737 0.1955 0.034 Uiso 1 1 calc R U . . .
H1B H 0.7685 0.4303 0.2601 0.034 Uiso 1 1 calc R U . . .
C2 C 0.7875(4) 0.5179(3) 0.2906(5) 0.0261(16) Uani 1 1 d . . . . .
H2A H 0.8212 0.5061 0.3433 0.031 Uiso 1 1 calc R U . . .
H2B H 0.8245 0.5312 0.2417 0.031 Uiso 1 1 calc R U . . .
C3 C 0.7737(4) 0.6154(3) 0.3510(4) 0.0249(15) Uani 1 1 d . . . . .
H3A H 0.8118 0.6319 0.3055 0.030 Uiso 1 1 calc R U . . .
H3B H 0.8050 0.6056 0.4064 0.030 Uiso 1 1 calc R U . . .
C4 C 0.7062(4) 0.6583(3) 0.3721(4) 0.0246(15) Uani 1 1 d . . . . .
H4A H 0.7279 0.6907 0.4098 0.030 Uiso 1 1 calc R U . . .
H4B H 0.6847 0.6753 0.3152 0.030 Uiso 1 1 calc R U . . .
C5 C 0.6514(4) 0.6969(3) 0.5781(4) 0.0242(15) Uani 1 1 d . . . . .
H5 H 0.6799 0.7284 0.5431 0.029 Uiso 1 1 calc R U . . .
C6 C 0.7157(5) 0.6542(3) 0.6132(5) 0.040(2) Uani 1 1 d . . . . .
H6A H 0.7496 0.6737 0.6589 0.060 Uiso 1 1 calc R U . . .
H6B H 0.7503 0.6411 0.5629 0.060 Uiso 1 1 calc R U . . .
H6C H 0.6884 0.6203 0.6405 0.060 Uiso 1 1 calc R U . . .
C7 C 0.6044(4) 0.7254(3) 0.6554(5) 0.0369(18) Uani 1 1 d . . . . .
H7A H 0.5762 0.6951 0.6906 0.055 Uiso 1 1 calc R U . . .
H7B H 0.5639 0.7529 0.6308 0.055 Uiso 1 1 calc R U . . .
H7C H 0.6426 0.7466 0.6947 0.055 Uiso 1 1 calc R U . . .
C8 C 0.5251(4) 0.7196(3) 0.4468(4) 0.0267(16) Uani 1 1 d . . . . .
H8 H 0.4860 0.7347 0.4934 0.032 Uiso 1 1 calc R U . . .
C9 C 0.5761(5) 0.7722(3) 0.4162(5) 0.0399(19) Uani 1 1 d . . . . .
H9A H 0.6160 0.7596 0.3707 0.060 Uiso 1 1 calc R U . . .
H9B H 0.6051 0.7888 0.4684 0.060 Uiso 1 1 calc R U . . .
H9C H 0.5399 0.8020 0.3901 0.060 Uiso 1 1 calc R U . . .
C10 C 0.4729(5) 0.6968(4) 0.3689(6) 0.047(2) Uani 1 1 d . . . . .
H10A H 0.4339 0.7272 0.3503 0.070 Uiso 1 1 calc R U . . .
H10B H 0.4428 0.6619 0.3886 0.070 Uiso 1 1 calc R U . . .
H10C H 0.5083 0.6866 0.3177 0.070 Uiso 1 1 calc R U . . .
C11 C 0.5735(4) 0.3758(3) 0.2192(4) 0.0279(16) Uani 1 1 d . . . . .
H11 H 0.5414 0.3390 0.2294 0.034 Uiso 1 1 calc R U . . .
C12 C 0.6378(5) 0.3610(4) 0.1482(5) 0.045(2) Uani 1 1 d . . . . .
H12A H 0.6111 0.3433 0.0954 0.068 Uiso 1 1 calc R U . . .
H12B H 0.6774 0.3333 0.1737 0.068 Uiso 1 1 calc R U . . .
H12C H 0.6661 0.3969 0.1297 0.068 Uiso 1 1 calc R U . . .
C13 C 0.5124(5) 0.4212(3) 0.1838(5) 0.040(2) Uani 1 1 d . . . . .
H13A H 0.5418 0.4571 0.1672 0.061 Uiso 1 1 calc R U . . .
H13B H 0.4722 0.4301 0.2312 0.061 Uiso 1 1 calc R U . . .
H13C H 0.4842 0.4055 0.1306 0.061 Uiso 1 1 calc R U . . .
C14 C 0.6837(4) 0.3414(3) 0.3619(5) 0.0281(16) Uani 1 1 d . . . . .
H14 H 0.7298 0.3429 0.3174 0.034 Uiso 1 1 calc R U . . .
C15 C 0.7189(5) 0.3540(3) 0.4566(5) 0.046(2) Uani 1 1 d . . . . .
H15A H 0.6739 0.3582 0.5000 0.069 Uiso 1 1 calc R U . . .
H15B H 0.7508 0.3904 0.4548 0.069 Uiso 1 1 calc R U . . .
H15C H 0.7544 0.3216 0.4751 0.069 Uiso 1 1 calc R U . . .
C16 C 0.6442(5) 0.2806(3) 0.3563(5) 0.041(2) Uani 1 1 d . . . . .
H16A H 0.6794 0.2520 0.3869 0.062 Uiso 1 1 calc R U . . .
H16B H 0.6376 0.2695 0.2927 0.062 Uiso 1 1 calc R U . . .
H16C H 0.5905 0.2815 0.3858 0.062 Uiso 1 1 calc R U . . .
C17 C 0.5997(5) 0.5862(4) 0.1744(5) 0.049(2) Uani 1 1 d . . . . .
H17A H 0.6444 0.5575 0.1654 0.059 Uiso 1 1 calc R U . . .
H17B H 0.6245 0.6250 0.1869 0.059 Uiso 1 1 calc R U . . .
C18 C 0.5483(5) 0.5894(4) 0.0928(5) 0.056(3) Uani 1 1 d . . . . .
H18A H 0.5478 0.5515 0.0602 0.067 Uiso 1 1 calc R U . . .
H18B H 0.5676 0.6205 0.0513 0.067 Uiso 1 1 calc R U . . .
C19 C 0.4650(6) 0.6037(5) 0.1304(7) 0.082(4) Uani 1 1 d . . . . .
H19A H 0.4579 0.6466 0.1373 0.099 Uiso 1 1 calc R U . . .
H19B H 0.4211 0.5885 0.0905 0.099 Uiso 1 1 calc R U . . .
C20 C 0.4635(4) 0.5740(3) 0.2200(5) 0.0353(18) Uani 1 1 d . . . . .
H20A H 0.4318 0.5974 0.2641 0.042 Uiso 1 1 calc R U . . .
H20B H 0.4379 0.5348 0.2146 0.042 Uiso 1 1 calc R U . . .

loop_
_atom_site_aniso_label
_atom_site_aniso_U_11
_atom_site_aniso_U_22
_atom_site_aniso_U_33
_atom_site_aniso_U_23
_atom_site_aniso_U_13
_atom_site_aniso_U_12
U1 0.01867(13) 0.02012(13) 0.01701(13) 0.00010(9) 0.00169(9) -0.00152(9)
Pd1 0.0278(3) 0.0226(3) 0.0284(3) -0.0023(2) 0.0077(2) -0.0018(2)
Cl1 0.0278(9) 0.0342(10) 0.0250(9) 0.0041(7) -0.0046(7) -0.0001(7)
Cl2 0.0224(8) 0.0272(9) 0.0214(8) 0.0032(7) -0.0009(6) -0.0004(7)
N1 0.021(3) 0.017(3) 0.022(3) 0.002(2) 0.006(2) 0.001(2)
N2 0.022(3) 0.022(3) 0.019(3) 0.003(2) 0.003(2) 0.001(2)
O1 0.018(2) 0.023(3) 0.021(2) -0.0006(19) 0.0035(18) -0.0011(19)
O2 0.022(3) 0.045(3) 0.024(3) 0.001(2) -0.003(2) -0.002(2)
P1 0.0219(9) 0.0225(9) 0.0194(9) -0.0013(7) 0.0025(7) -0.0002(7)
P2 0.0234(9) 0.0196(9) 0.0169(8) -0.0005(7) 0.0006(7) 0.0003(7)
C1 0.028(4) 0.033(4) 0.024(4) -0.005(3) 0.011(3) -0.004(3)
C2 0.024(4) 0.024(4) 0.030(4) -0.003(3) 0.004(3) 0.000(3)
C3 0.022(4) 0.024(4) 0.029(4) -0.004(3) 0.006(3) -0.003(3)
C4 0.029(4) 0.022(4) 0.022(4) 0.000(3) 0.005(3) -0.006(3)
C5 0.027(4) 0.019(4) 0.026(4) 0.001(3) -0.003(3) -0.003(3)
C6 0.046(5) 0.044(5) 0.030(4) -0.009(4) -0.020(4) 0.002(4)
C7 0.043(5) 0.034(4) 0.034(4) -0.013(3) 0.009(3) -0.005(4)
C8 0.028(4) 0.030(4) 0.022(4) 0.000(3) 0.001(3) 0.004(3)
C9 0.045(5) 0.027(4) 0.048(5) 0.009(4) 0.003(4) 0.005(4)
C10 0.051(5) 0.045(5) 0.045(5) 0.012(4) -0.020(4) 0.004(4)
C11 0.032(4) 0.023(4) 0.029(4) -0.006(3) 0.000(3) -0.008(3)
C12 0.050(5) 0.050(5) 0.035(5) -0.016(4) 0.005(4) -0.009(4)
C13 0.052(5) 0.037(5) 0.033(4) 0.002(4) -0.017(4) -0.002(4)
C14 0.024(4) 0.025(4) 0.036(4) -0.004(3) 0.005(3) 0.000(3)
C15 0.053(5) 0.038(5) 0.046(5) -0.008(4) -0.020(4) 0.018(4)
C16 0.046(5) 0.030(4) 0.047(5) 0.003(4) 0.001(4) 0.003(4)
C17 0.037(5) 0.083(7) 0.029(4) 0.022(4) 0.006(3) -0.006(4)
C18 0.052(6) 0.088(7) 0.029(5) 0.018(5) -0.010(4) -0.006(5)
C19 0.052(6) 0.134(10) 0.060(7) 0.061(7) -0.013(5) -0.007(6)
C20 0.019(4) 0.053(5) 0.034(4) 0.006(4) -0.002(3) 0.001(3)

_geom_special_details            
;
 All esds (except the esd in the dihedral angle between two l.s. planes)
 are estimated using the full covariance matrix.  The cell esds are taken
 into account individually in the estimation of esds in distances, angles
 and torsion angles; correlations between esds in cell parameters are only
 used when they are defined by crystal symmetry.  An approximate (isotropic)
 treatment of cell esds is used for estimating esds involving l.s. planes.
;

loop_
_geom_bond_atom_site_label_1
_geom_bond_atom_site_label_2
_geom_bond_distance
_geom_bond_site_symmetry_2
_geom_bond_publ_flag
U1 N1 2.246(5) . ?
U1 N2 2.271(5) . ?
U1 O1 2.520(4) . ?
U1 Cl1 2.6928(16) . ?
U1 O2 2.757(4) . ?
U1 Cl2 2.8339(16) 5_666 ?
U1 Cl2 2.9229(15) . ?
U1 P1 3.2069(17) . ?
U1 P2 3.2251(16) . ?
U1 Pd1 3.2655(6) . ?
U1 Pd1 3.2992(6) 5_666 ?
Pd1 P2 2.2825(17) . ?
Pd1 P1 2.3101(17) 5_666 ?
Pd1 Cl2 2.6893(16) . ?
Pd1 U1 3.2992(6) 5_666 ?
Cl2 U1 2.8340(16) 5_666 ?
N1 C1 1.479(8) . ?
N1 P1 1.673(5) . ?
N2 C4 1.464(8) . ?
N2 P2 1.671(5) . ?
O1 C2 1.435(7) . ?
O1 C3 1.451(7) . ?
O2 C17 1.449(8) . ?
O2 C20 1.456(7) . ?
P1 C14 1.848(7) . ?
P1 C11 1.855(7) . ?
P1 Pd1 2.3100(17) 5_666 ?
P2 C8 1.854(7) . ?
P2 C5 1.862(6) . ?
C1 C2 1.512(9) . ?
C1 H1A 0.9900 . ?
C1 H1B 0.9900 . ?
C2 H2A 0.9900 . ?
C2 H2B 0.9900 . ?
C3 C4 1.506(9) . ?
C3 H3A 0.9900 . ?
C3 H3B 0.9900 . ?
C4 H4A 0.9900 . ?
C4 H4B 0.9900 . ?
C5 C7 1.523(9) . ?
C5 C6 1.523(9) . ?
C5 H5 1.0000 . ?
C6 H6A 0.9800 . ?
C6 H6B 0.9800 . ?
C6 H6C 0.9800 . ?
C7 H7A 0.9800 . ?
C7 H7B 0.9800 . ?
C7 H7C 0.9800 . ?
C8 C10 1.524(10) . ?
C8 C9 1.529(9) . ?
C8 H8 1.0000 . ?
C9 H9A 0.9800 . ?
C9 H9B 0.9800 . ?
C9 H9C 0.9800 . ?
C10 H10A 0.9800 . ?
C10 H10B 0.9800 . ?
C10 H10C 0.9800 . ?
C11 C12 1.522(10) . ?
C11 C13 1.529(9) . ?
C11 H11 1.0000 . ?
C12 H12A 0.9800 . ?
C12 H12B 0.9800 . ?
C12 H12C 0.9800 . ?
C13 H13A 0.9800 . ?
C13 H13B 0.9800 . ?
C13 H13C 0.9800 . ?
C14 C16 1.531(9) . ?
C14 C15 1.538(10) . ?
C14 H14 1.0000 . ?
C15 H15A 0.9800 . ?
C15 H15B 0.9800 . ?
C15 H15C 0.9800 . ?
C16 H16A 0.9800 . ?
C16 H16B 0.9800 . ?
C16 H16C 0.9800 . ?
C17 C18 1.470(10) . ?
C17 H17A 0.9900 . ?
C17 H17B 0.9900 . ?
C18 C19 1.505(13) . ?
C18 H18A 0.9900 . ?
C18 H18B 0.9900 . ?
C19 C20 1.488(10) . ?
C19 H19A 0.9900 . ?
C19 H19B 0.9900 . ?
C20 H20A 0.9900 . ?
C20 H20B 0.9900 . ?

loop_
_geom_angle_atom_site_label_1
_geom_angle_atom_site_label_2
_geom_angle_atom_site_label_3
_geom_angle
_geom_angle_site_symmetry_1
_geom_angle_site_symmetry_3
_geom_angle_publ_flag
N1 U1 N2 130.73(18) . . ?
N1 U1 O1 65.63(15) . . ?
N2 U1 O1 65.61(16) . . ?
N1 U1 Cl1 86.40(14) . . ?
N2 U1 Cl1 87.87(13) . . ?
O1 U1 Cl1 75.10(10) . . ?
N1 U1 O2 80.38(16) . . ?
N2 U1 O2 79.57(16) . . ?
O1 U1 O2 73.35(13) . . ?
Cl1 U1 O2 148.44(10) . . ?
N1 U1 Cl2 108.13(13) . 5_666 ?
N2 U1 Cl2 106.67(14) . 5_666 ?
O1 U1 Cl2 143.86(10) . 5_666 ?
Cl1 U1 Cl2 141.04(5) . 5_666 ?
O2 U1 Cl2 70.51(10) . 5_666 ?
N1 U1 Cl2 111.90(13) . . ?
N2 U1 Cl2 112.50(12) . . ?
O1 U1 Cl2 146.98(10) . . ?
Cl1 U1 Cl2 71.88(5) . . ?
O2 U1 Cl2 139.67(10) . . ?
Cl2 U1 Cl2 69.16(5) 5_666 . ?
N1 U1 P1 29.56(13) . . ?
N2 U1 P1 159.44(13) . . ?
O1 U1 P1 95.19(10) . . ?
Cl1 U1 P1 94.34(5) . . ?
O2 U1 P1 88.14(10) . . ?
Cl2 U1 P1 84.26(4) 5_666 . ?
Cl2 U1 P1 87.51(4) . . ?
N1 U1 P2 160.03(13) . . ?
N2 U1 P2 29.36(13) . . ?
O1 U1 P2 94.82(10) . . ?
Cl1 U1 P2 92.57(5) . . ?
O2 U1 P2 90.42(10) . . ?
Cl2 U1 P2 85.01(4) 5_666 . ?
Cl2 U1 P2 86.56(4) . . ?
P1 U1 P2 169.03(4) . . ?
N1 U1 Pd1 158.61(12) . . ?
N2 U1 Pd1 70.53(13) . . ?
O1 U1 Pd1 135.75(9) . . ?
Cl1 U1 Pd1 98.07(4) . . ?
O2 U1 Pd1 104.67(9) . . ?
Cl2 U1 Pd1 56.29(3) 5_666 . ?
Cl2 U1 Pd1 51.15(3) . . ?
P1 U1 Pd1 129.07(3) . . ?
P2 U1 Pd1 41.17(3) . . ?
N1 U1 Pd1 71.11(12) . 5_666 ?
N2 U1 Pd1 156.24(13) . 5_666 ?
O1 U1 Pd1 136.69(9) . 5_666 ?
Cl1 U1 Pd1 104.69(4) . 5_666 ?
O2 U1 Pd1 97.94(9) . 5_666 ?
Cl2 U1 Pd1 51.33(3) 5_666 5_666 ?
Cl2 U1 Pd1 55.20(3) . 5_666 ?
P1 U1 Pd1 41.56(3) . 5_666 ?
P2 U1 Pd1 128.11(3) . 5_666 ?
Pd1 U1 Pd1 87.551(14) . 5_666 ?
P2 Pd1 P1 131.21(6) . 5_666 ?
P2 Pd1 Cl2 115.94(6) . . ?
P1 Pd1 Cl2 108.43(6) 5_666 . ?
P2 Pd1 U1 68.46(4) . . ?
P1 Pd1 U1 159.38(5) 5_666 . ?
Cl2 Pd1 U1 57.83(3) . . ?
P2 Pd1 U1 158.94(4) . 5_666 ?
P1 Pd1 U1 67.08(4) 5_666 5_666 ?
Cl2 Pd1 U1 55.36(3) . 5_666 ?
U1 Pd1 U1 92.449(14) . 5_666 ?
Pd1 Cl2 U1 73.30(4) . 5_666 ?
Pd1 Cl2 U1 71.02(4) . . ?
U1 Cl2 U1 110.84(5) 5_666 . ?
C1 N1 P1 124.2(4) . . ?
C1 N1 U1 126.8(4) . . ?
P1 N1 U1 109.0(2) . . ?
C4 N2 P2 125.7(4) . . ?
C4 N2 U1 125.1(4) . . ?
P2 N2 U1 108.8(3) . . ?
C2 O1 C3 113.1(4) . . ?
C2 O1 U1 113.9(3) . . ?
C3 O1 U1 113.7(3) . . ?
C17 O2 C20 107.2(5) . . ?
C17 O2 U1 122.0(4) . . ?
C20 O2 U1 130.7(4) . . ?
N1 P1 C14 106.8(3) . . ?
N1 P1 C11 108.1(3) . . ?
C14 P1 C11 102.1(3) . . ?
N1 P1 Pd1 112.82(18) . 5_666 ?
C14 P1 Pd1 114.3(2) . 5_666 ?
C11 P1 Pd1 112.0(2) . 5_666 ?
N1 P1 U1 41.49(17) . . ?
C14 P1 U1 124.9(2) . . ?
C11 P1 U1 127.5(2) . . ?
Pd1 P1 U1 71.36(4) 5_666 . ?
N2 P2 C8 107.0(3) . . ?
N2 P2 C5 105.4(3) . . ?
C8 P2 C5 101.5(3) . . ?
N2 P2 Pd1 112.2(2) . . ?
C8 P2 Pd1 114.0(2) . . ?
C5 P2 Pd1 115.8(2) . . ?
N2 P2 U1 41.81(18) . . ?
C8 P2 U1 126.4(2) . . ?
C5 P2 U1 125.5(2) . . ?
Pd1 P2 U1 70.36(4) . . ?
N1 C1 C2 108.6(5) . . ?
N1 C1 H1A 110.0 . . ?
C2 C1 H1A 110.0 . . ?
N1 C1 H1B 110.0 . . ?
C2 C1 H1B 110.0 . . ?
H1A C1 H1B 108.4 . . ?
O1 C2 C1 107.2(5) . . ?
O1 C2 H2A 110.3 . . ?
C1 C2 H2A 110.3 . . ?
O1 C2 H2B 110.3 . . ?
C1 C2 H2B 110.3 . . ?
H2A C2 H2B 108.5 . . ?
O1 C3 C4 105.0(5) . . ?
O1 C3 H3A 110.8 . . ?
C4 C3 H3A 110.8 . . ?
O1 C3 H3B 110.8 . . ?
C4 C3 H3B 110.8 . . ?
H3A C3 H3B 108.8 . . ?
N2 C4 C3 109.4(5) . . ?
N2 C4 H4A 109.8 . . ?
C3 C4 H4A 109.8 . . ?
N2 C4 H4B 109.8 . . ?
C3 C4 H4B 109.8 . . ?
H4A C4 H4B 108.2 . . ?
C7 C5 C6 111.4(6) . . ?
C7 C5 P2 110.8(5) . . ?
C6 C5 P2 109.3(4) . . ?
C7 C5 H5 108.4 . . ?
C6 C5 H5 108.4 . . ?
P2 C5 H5 108.4 . . ?
C5 C6 H6A 109.5 . . ?
C5 C6 H6B 109.5 . . ?
H6A C6 H6B 109.5 . . ?
C5 C6 H6C 109.5 . . ?
H6A C6 H6C 109.5 . . ?
H6B C6 H6C 109.5 . . ?
C5 C7 H7A 109.5 . . ?
C5 C7 H7B 109.5 . . ?
H7A C7 H7B 109.5 . . ?
C5 C7 H7C 109.5 . . ?
H7A C7 H7C 109.5 . . ?
H7B C7 H7C 109.5 . . ?
C10 C8 C9 110.5(6) . . ?
C10 C8 P2 109.5(5) . . ?
C9 C8 P2 117.3(5) . . ?
C10 C8 H8 106.3 . . ?
C9 C8 H8 106.3 . . ?
P2 C8 H8 106.3 . . ?
C8 C9 H9A 109.5 . . ?
C8 C9 H9B 109.5 . . ?
H9A C9 H9B 109.5 . . ?
C8 C9 H9C 109.5 . . ?
H9A C9 H9C 109.5 . . ?
H9B C9 H9C 109.5 . . ?
C8 C10 H10A 109.5 . . ?
C8 C10 H10B 109.5 . . ?
H10A C10 H10B 109.5 . . ?
C8 C10 H10C 109.5 . . ?
H10A C10 H10C 109.5 . . ?
H10B C10 H10C 109.5 . . ?
C12 C11 C13 111.4(6) . . ?
C12 C11 P1 117.7(5) . . ?
C13 C11 P1 108.4(5) . . ?
C12 C11 H11 106.2 . . ?
C13 C11 H11 106.2 . . ?
P1 C11 H11 106.2 . . ?
C11 C12 H12A 109.5 . . ?
C11 C12 H12B 109.5 . . ?
H12A C12 H12B 109.5 . . ?
C11 C12 H12C 109.5 . . ?
H12A C12 H12C 109.5 . . ?
H12B C12 H12C 109.5 . . ?
C11 C13 H13A 109.5 . . ?
C11 C13 H13B 109.5 . . ?
H13A C13 H13B 109.5 . . ?
C11 C13 H13C 109.5 . . ?
H13A C13 H13C 109.5 . . ?
H13B C13 H13C 109.5 . . ?
C16 C14 C15 112.1(6) . . ?
C16 C14 P1 111.4(5) . . ?
C15 C14 P1 108.9(4) . . ?
C16 C14 H14 108.1 . . ?
C15 C14 H14 108.1 . . ?
P1 C14 H14 108.1 . . ?
C14 C15 H15A 109.5 . . ?
C14 C15 H15B 109.5 . . ?
H15A C15 H15B 109.5 . . ?
C14 C15 H15C 109.5 . . ?
H15A C15 H15C 109.5 . . ?
H15B C15 H15C 109.5 . . ?
C14 C16 H16A 109.5 . . ?
C14 C16 H16B 109.5 . . ?
H16A C16 H16B 109.5 . . ?
C14 C16 H16C 109.5 . . ?
H16A C16 H16C 109.5 . . ?
H16B C16 H16C 109.5 . . ?
O2 C17 C18 108.1(6) . . ?
O2 C17 H17A 110.1 . . ?
C18 C17 H17A 110.1 . . ?
O2 C17 H17B 110.1 . . ?
C18 C17 H17B 110.1 . . ?
H17A C17 H17B 108.4 . . ?
C17 C18 C19 103.0(7) . . ?
C17 C18 H18A 111.2 . . ?
C19 C18 H18A 111.2 . . ?
C17 C18 H18B 111.2 . . ?
C19 C18 H18B 111.2 . . ?
H18A C18 H18B 109.1 . . ?
C20 C19 C18 104.1(7) . . ?
C20 C19 H19A 110.9 . . ?
C18 C19 H19A 110.9 . . ?
C20 C19 H19B 110.9 . . ?
C18 C19 H19B 110.9 . . ?
H19A C19 H19B 109.0 . . ?
O2 C20 C19 106.9(6) . . ?
O2 C20 H20A 110.3 . . ?
C19 C20 H20A 110.3 . . ?
O2 C20 H20B 110.3 . . ?
C19 C20 H20B 110.3 . . ?
H20A C20 H20B 108.6 . . ?

_refine_diff_density_max         0.945
_refine_diff_density_min         -0.817
_refine_diff_density_rms         0.174

_shelxl_version_number           2014-3

_shelx_res_file                  
;
TITL F666_a.res in Pccn
CELL  1.34139  16.3226  22.8134  14.7718   90.000   90.000   90.000
ZERR    4.000   0.0016   0.0023   0.0015    0.000    0.000    0.000
LATT 1
SYMM 1/2-X, 1/2-Y, Z
SYMM -X, 1/2+Y, 1/2-Z
SYMM 1/2+X, -Y, 1/2-Z
SFAC C  Cl N  O  P  Pd U  H
UNIT 160 16 16 16 16 8 8 352
L.S. 10
ACTA
BOND $H
FMAP 2
PLAN 50
LIST 6
TEMP -80.150
WGHT    0.022800   14.831700
FVAR       0.12009
U1    7    0.613327    0.530594    0.411519    11.00000    0.01867    0.02012 =
         0.01701    0.00010    0.00169   -0.00152
PD1   6    0.496726    0.589836    0.566106    11.00000    0.02784    0.02261 =
         0.02839   -0.00227    0.00769   -0.00177
CL1   2    0.746820    0.512130    0.514758    11.00000    0.02777    0.03423 =
         0.02498    0.00406   -0.00461   -0.00008
CL2   2    0.559435    0.481463    0.584288    11.00000    0.02242    0.02719 =
         0.02143    0.00318   -0.00089   -0.00036
N1    3    0.663967    0.461403    0.318918    11.00000    0.02054    0.01732 =
         0.02220    0.00174    0.00613    0.00127
N2    3    0.640335    0.628094    0.420552    11.00000    0.02180    0.02190 =
         0.01869    0.00302    0.00271    0.00149
O1    4    0.732179    0.564056    0.315627    11.00000    0.01820    0.02326 =
         0.02101   -0.00063    0.00352   -0.00112
O2    4    0.548318    0.568441    0.249461    11.00000    0.02161    0.04537 =
         0.02378    0.00145   -0.00267   -0.00213
P1    5    0.609823    0.399755    0.332233    11.00000    0.02187    0.02247 =
         0.01941   -0.00134    0.00247   -0.00022
P2    5    0.580514    0.657625    0.500200    11.00000    0.02345    0.01961 =
         0.01686   -0.00046    0.00065    0.00031
C1    1    0.735857    0.466902    0.258584    11.00000    0.02835    0.03333 =
         0.02447   -0.00522    0.01122   -0.00405
AFIX  23
H1A   8    0.717619    0.473704    0.195535    11.00000   -1.20000
H1B   8    0.768471    0.430327    0.260086    11.00000   -1.20000
AFIX   0
C2    1    0.787451    0.517867    0.290644    11.00000    0.02440    0.02437 =
         0.02962   -0.00349    0.00359   -0.00003
AFIX  23
H2A   8    0.821152    0.506075    0.343304    11.00000   -1.20000
H2B   8    0.824474    0.531154    0.241686    11.00000   -1.20000
AFIX   0
C3    1    0.773692    0.615437    0.351041    11.00000    0.02173    0.02379 =
         0.02930   -0.00394    0.00591   -0.00339
AFIX  23
H3A   8    0.811842    0.631855    0.305526    11.00000   -1.20000
H3B   8    0.804962    0.605550    0.406400    11.00000   -1.20000
AFIX   0
C4    1    0.706214    0.658349    0.372111    11.00000    0.02932    0.02216 =
         0.02236    0.00013    0.00514   -0.00561
AFIX  23
H4A   8    0.727923    0.690674    0.409846    11.00000   -1.20000
H4B   8    0.684687    0.675350    0.315222    11.00000   -1.20000
AFIX   0
C5    1    0.651439    0.696940    0.578053    11.00000    0.02724    0.01950 =
         0.02582    0.00099   -0.00338   -0.00271
AFIX  13
H5    8    0.679938    0.728441    0.543063    11.00000   -1.20000
AFIX   0
C6    1    0.715667    0.654207    0.613223    11.00000    0.04585    0.04446 =
         0.03025   -0.00864   -0.01961    0.00157
AFIX 137
H6A   8    0.749629    0.673723    0.658881    11.00000   -1.50000
H6B   8    0.750316    0.641145    0.562938    11.00000   -1.50000
H6C   8    0.688387    0.620254    0.640482    11.00000   -1.50000
AFIX   0
C7    1    0.604358    0.725412    0.655427    11.00000    0.04296    0.03409 =
         0.03353   -0.01301    0.00877   -0.00458
AFIX 137
H7A   8    0.576246    0.695065    0.690639    11.00000   -1.50000
H7B   8    0.563923    0.752857    0.630761    11.00000   -1.50000
H7C   8    0.642607    0.746637    0.694678    11.00000   -1.50000
AFIX   0
C8    1    0.525141    0.719586    0.446776    11.00000    0.02812    0.03014 =
         0.02175    0.00033    0.00073    0.00418
AFIX  13
H8    8    0.486044    0.734667    0.493403    11.00000   -1.20000
AFIX   0
C9    1    0.576115    0.772227    0.416242    11.00000    0.04452    0.02681 =
         0.04832    0.00941    0.00262    0.00504
AFIX 137
H9A   8    0.616017    0.759596    0.370671    11.00000   -1.50000
H9B   8    0.605062    0.788800    0.468426    11.00000   -1.50000
H9C   8    0.539937    0.802024    0.390059    11.00000   -1.50000
AFIX   0
C10   1    0.472889    0.696794    0.368898    11.00000    0.05050    0.04459 =
         0.04540    0.01198   -0.02036    0.00394
AFIX 137
H10A  8    0.433943    0.727189    0.350299    11.00000   -1.50000
H10B  8    0.442802    0.661883    0.388627    11.00000   -1.50000
H10C  8    0.508310    0.686649    0.317674    11.00000   -1.50000
AFIX   0
C11   1    0.573460    0.375758    0.219164    11.00000    0.03181    0.02316 =
         0.02881   -0.00576    0.00002   -0.00826
AFIX  13
H11   8    0.541409    0.338991    0.229374    11.00000   -1.20000
AFIX   0
C12   1    0.637755    0.360992    0.148153    11.00000    0.05030    0.04998 =
         0.03522   -0.01561    0.00505   -0.00897
AFIX 137
H12A  8    0.611093    0.343260    0.095394    11.00000   -1.50000
H12B  8    0.677433    0.333309    0.173670    11.00000   -1.50000
H12C  8    0.666149    0.396897    0.129657    11.00000   -1.50000
AFIX   0
C13   1    0.512431    0.421186    0.183847    11.00000    0.05161    0.03659 =
         0.03284    0.00192   -0.01733   -0.00164
AFIX 137
H13A  8    0.541788    0.457067    0.167166    11.00000   -1.50000
H13B  8    0.472241    0.430101    0.231172    11.00000   -1.50000
H13C  8    0.484153    0.405503    0.130571    11.00000   -1.50000
AFIX   0
C14   1    0.683684    0.341427    0.361934    11.00000    0.02352    0.02492 =
         0.03590   -0.00368    0.00476   -0.00027
AFIX  13
H14   8    0.729771    0.342877    0.317388    11.00000   -1.20000
AFIX   0
C15   1    0.718893    0.354041    0.456558    11.00000    0.05327    0.03804 =
         0.04594   -0.00769   -0.01953    0.01836
AFIX 137
H15A  8    0.673904    0.358163    0.500027    11.00000   -1.50000
H15B  8    0.750761    0.390431    0.454849    11.00000   -1.50000
H15C  8    0.754441    0.321565    0.475074    11.00000   -1.50000
AFIX   0
C16   1    0.644244    0.280623    0.356336    11.00000    0.04619    0.03011 =
         0.04676    0.00321    0.00076    0.00309
AFIX 137
H16A  8    0.679384    0.251966    0.386911    11.00000   -1.50000
H16B  8    0.637634    0.269466    0.292687    11.00000   -1.50000
H16C  8    0.590478    0.281529    0.385826    11.00000   -1.50000
AFIX   0
C17   1    0.599685    0.586249    0.174352    11.00000    0.03651    0.08331 =
         0.02858    0.02238    0.00591   -0.00628
AFIX  23
H17A  8    0.644373    0.557492    0.165368    11.00000   -1.20000
H17B  8    0.624478    0.625006    0.186937    11.00000   -1.20000
AFIX   0
C18   1    0.548295    0.589421    0.092788    11.00000    0.05163    0.08766 =
         0.02852    0.01802   -0.00961   -0.00600
AFIX  23
H18A  8    0.547754    0.551519    0.060157    11.00000   -1.20000
H18B  8    0.567647    0.620537    0.051255    11.00000   -1.20000
AFIX   0
C19   1    0.464975    0.603747    0.130358    11.00000    0.05199    0.13444 =
         0.05998    0.06133   -0.01323   -0.00737
AFIX  23
H19A  8    0.457939    0.646617    0.137270    11.00000   -1.20000
H19B  8    0.421138    0.588490    0.090483    11.00000   -1.20000
AFIX   0
C20   1    0.463545    0.573973    0.219959    11.00000    0.01947    0.05303 =
         0.03354    0.00592   -0.00199    0.00093
AFIX  23
H20A  8    0.431767    0.597410    0.264101    11.00000   -1.20000
H20B  8    0.437893    0.534804    0.214600    11.00000   -1.20000
AFIX   0
HKLF 4

REM  F666_a.res in Pccn
REM R1 =  0.0332 for    3835 Fo > 4sig(Fo)  and  0.0554 for all    5045 data
REM    279 parameters refined using      0 restraints

END

WGHT      0.0226     15.0154

REM Highest difference peak  0.945,  deepest hole -0.817,  1-sigma level  0.174
Q1    1   0.6369  0.4962  0.3385  11.00000  0.05    0.95
Q2    1   0.6728  0.5052  0.4637  11.00000  0.05    0.89
Q3    1   0.8872  0.5297  0.2685  11.00000  0.05    0.86
Q4    1   0.3880  0.6077  0.1582  11.00000  0.05    0.84
Q5    1   0.6582  0.4688  0.0943  11.00000  0.05    0.84
Q6    1   0.5616  0.4916  0.3779  11.00000  0.05    0.82
Q7    1   0.6669  0.5579  0.3609  11.00000  0.05    0.80
Q8    1   0.6770  0.5521  0.4671  11.00000  0.05    0.79
Q9    1   0.4814  0.5648  0.1062  11.00000  0.05    0.78
Q10   1   0.5598  0.5606  0.4659  11.00000  0.05    0.77
Q11   1   0.5000  0.5000  0.5000  10.50000  0.05    0.73
Q12   1   0.6138  0.4872  0.4797  11.00000  0.05    0.73
Q13   1   0.6252  0.4477  0.4565  11.00000  0.05    0.72
Q14   1   0.6904  0.5239  0.3736  11.00000  0.05    0.70
Q15   1   0.5626  0.4356  0.3784  11.00000  0.05    0.67
Q16   1   0.5642  0.5673  0.3678  11.00000  0.05    0.66
Q17   1   0.7500  0.7500  0.6612  10.50000  0.05    0.65
Q18   1   0.5694  0.4893  0.4451  11.00000  0.05    0.65
Q19   1   0.5327  0.5373  0.3829  11.00000  0.05    0.64
Q20   1   0.6113  0.4077  0.4052  11.00000  0.05    0.63
Q21   1   0.4504  0.4886  0.0967  11.00000  0.05    0.62
Q22   1   0.5004  0.5881  0.2597  11.00000  0.05    0.61
Q23   1   0.7301  0.5625  0.4237  11.00000  0.05    0.60
Q24   1   0.5430  0.5300  0.4581  11.00000  0.05    0.60
Q25   1   0.6125  0.5487  0.3162  11.00000  0.05    0.59
Q26   1   0.5553  0.5325  0.3367  11.00000  0.05    0.59
Q27   1   0.7217  0.4303  0.3539  11.00000  0.05    0.59
Q28   1   0.6224  0.5754  0.4772  11.00000  0.05    0.58
Q29   1   0.7320  0.5936  0.5631  11.00000  0.05    0.58
Q30   1   0.6778  0.6006  0.5069  11.00000  0.05    0.57
Q31   1   0.7321  0.4110  0.4315  11.00000  0.05    0.56
Q32   1   0.8226  0.3432  0.3215  11.00000  0.05    0.56
Q33   1   0.6424  0.3703  0.3647  11.00000  0.05    0.56
Q34   1   0.6225  0.5681  0.3386  11.00000  0.05    0.56
Q35   1   0.6222  0.5957  0.4001  11.00000  0.05    0.56
Q36   1   0.5669  0.4589  0.5154  11.00000  0.05    0.55
Q37   1   0.5478  0.5321  0.5780  11.00000  0.05    0.55
Q38   1   0.6304  0.8268  0.5010  11.00000  0.05    0.55
Q39   1   0.5028  0.5383  0.6369  11.00000  0.05    0.55
Q40   1   0.4478  0.6387  0.5219  11.00000  0.05    0.54
Q41   1   0.8596  0.5628  0.2172  11.00000  0.05    0.54
Q42   1   0.4746  0.6360  0.6395  11.00000  0.05    0.54
Q43   1   0.8286  0.4042  0.3018  11.00000  0.05    0.54
Q44   1   0.6833  0.5292  0.1612  11.00000  0.05    0.54
Q45   1   0.5745  0.5199  0.5041  11.00000  0.05    0.54
Q46   1   0.6127  0.8363  0.3687  11.00000  0.05    0.54
Q47   1   0.6692  0.2988  0.5646  11.00000  0.05    0.53
Q48   1   0.5980  0.3981  0.4876  11.00000  0.05    0.53
Q49   1   0.6345  0.6326  0.2541  11.00000  0.05    0.52
Q50   1   0.5721  0.4607  0.3251  11.00000  0.05    0.52
;
_shelx_res_checksum              13191
####################################################################### 
# 
# This file contains crystal structure data downloaded from the 
# Cambridge Structural Database (CSD) hosted by the Cambridge 
# Crystallographic Data Centre (CCDC).
# 
# Full information about CCDC data access policies and citation 
# guidelines are available at http://www.ccdc.cam.ac.uk/access/V1 
# 
# Audit and citation data items may have been added by the CCDC. 
# Please retain this information to preserve the provenance of 
# this file and to allow appropriate attribution of the data. 
# 
#######################################################################

data_f666_a
_database_code_depnum_ccdc_archive 'CCDC 1979175'
loop_
_audit_author_name
_audit_author_address
'Congqing Zhu'
;Nanjing University
China
;
_audit_update_record             
;
2020-01-21 deposited with the CCDC.	2020-03-13 downloaded from the CCDC.
;

_audit_creation_method           SHELXL-2014
_chemical_name_systematic        
;
 ?
;
_chemical_name_common            ?
_chemical_melting_point          ?
_chemical_formula_moiety         ?
_chemical_formula_sum            'C44 H96 Cl4 N4 O6 P4 Pt3 U2'
_chemical_formula_weight         2104.25

loop_
_atom_type_symbol
_atom_type_description
_atom_type_scat_dispersion_real
_atom_type_scat_dispersion_imag
_atom_type_scat_source
C C 0.0137 0.0067 'International Tables Vol C Tables 4.2.6.8 and 6.1.1.4'
Cl Cl 0.3281 0.5435 'International Tables Vol C Tables 4.2.6.8 and 6.1.1.4'
N N 0.0241 0.0134 'International Tables Vol C Tables 4.2.6.8 and 6.1.1.4'
O O 0.0389 0.0241 'International Tables Vol C Tables 4.2.6.8 and 6.1.1.4'
P P 0.2543 0.3332 'International Tables Vol C Tables 4.2.6.8 and 6.1.1.4'
Pt Pt -5.3886 5.5592 'International Tables Vol C Tables 4.2.6.8 and 6.1.1.4'
U U -3.9641 10.8496 'International Tables Vol C Tables 4.2.6.8 and 6.1.1.4'
H H 0.0000 0.0000 'International Tables Vol C Tables 4.2.6.8 and 6.1.1.4'

_space_group_crystal_system      monoclinic
_space_group_IT_number           15
_space_group_name_H-M_alt        'C 2/c'
_space_group_name_Hall           '-C 2yc'

_shelx_space_group_comment       
;
The symmetry employed for this shelxl refinement is uniquely defined
by the following loop, which should always be used as a source of
symmetry information in preference to the above space-group names.
They are only intended as comments.
;

loop_
_space_group_symop_operation_xyz
'x, y, z'
'-x, y, -z+1/2'
'x+1/2, y+1/2, z'
'-x+1/2, y+1/2, -z+1/2'
'-x, -y, -z'
'x, -y, z-1/2'
'-x+1/2, -y+1/2, -z'
'x+1/2, -y+1/2, z-1/2'

_cell_length_a                   12.6630(8)
_cell_length_b                   21.4809(13)
_cell_length_c                   23.0838(17)
_cell_angle_alpha                90
_cell_angle_beta                 99.354(2)
_cell_angle_gamma                90
_cell_volume                     6195.6(7)
_cell_formula_units_Z            4
_cell_measurement_temperature    173(2)
_cell_measurement_reflns_used    9829
_cell_measurement_theta_min      3.376
_cell_measurement_theta_max      63.41

_exptl_crystal_description       block
_exptl_crystal_colour            ?
_exptl_crystal_density_meas      ?
_exptl_crystal_density_method    ?
_exptl_crystal_density_diffrn    2.256
_exptl_crystal_F_000             3928
_exptl_transmission_factor_min   ?
_exptl_transmission_factor_max   ?
_exptl_crystal_size_max          0.1
_exptl_crystal_size_mid          0.1
_exptl_crystal_size_min          0.1
_exptl_absorpt_coefficient_mu    21.368
_shelx_estimated_absorpt_T_min   ?
_shelx_estimated_absorpt_T_max   ?
_exptl_absorpt_correction_type   ?
_exptl_absorpt_correction_T_min  ?
_exptl_absorpt_correction_T_max  ?
_exptl_absorpt_process_details   ?

_exptl_special_details           
;
 ?
;

_diffrn_ambient_temperature      173(2)
_diffrn_radiation_wavelength     1.34139
_diffrn_radiation_type           GaK\a
_diffrn_source                   ?
_diffrn_measurement_device_type  'BRUKER D8 VENTRE PHOTON II'
_diffrn_measurement_method       ?
_diffrn_detector_area_resol_mean ?
_diffrn_reflns_number            32048
_diffrn_reflns_av_unetI/netI     0.0563
_diffrn_reflns_av_R_equivalents  0.0753
_diffrn_reflns_limit_h_min       -16
_diffrn_reflns_limit_h_max       16
_diffrn_reflns_limit_k_min       -27
_diffrn_reflns_limit_k_max       28
_diffrn_reflns_limit_l_min       -30
_diffrn_reflns_limit_l_max       20
_diffrn_reflns_theta_min         3.376
_diffrn_reflns_theta_max         63.565
_diffrn_reflns_theta_full        53.594
_diffrn_measured_fraction_theta_max 0.990
_diffrn_measured_fraction_theta_full 0.992
_diffrn_reflns_Laue_measured_fraction_max 0.990
_diffrn_reflns_Laue_measured_fraction_full 0.992
_diffrn_reflns_point_group_measured_fraction_max 0.990
_diffrn_reflns_point_group_measured_fraction_full 0.992
_reflns_number_total             7657
_reflns_number_gt                6737
_reflns_threshold_expression     'I > 2\s(I)'
_reflns_Friedel_coverage         0.000
_reflns_Friedel_fraction_max     .
_reflns_Friedel_fraction_full    .

_reflns_special_details          
;
 Reflections were merged by SHELXL according to the crystal
 class for the calculation of statistics and refinement.
 
 _reflns_Friedel_fraction is defined as the number of unique
 Friedel pairs measured divided by the number that would be
 possible theoretically, ignoring centric projections and
 systematic absences.
;

_computing_data_collection       ?
_computing_cell_refinement       ?
_computing_data_reduction        ?
_computing_structure_solution    ?
_computing_structure_refinement  'SHELXL-2014 (Sheldrick, 2014)'
_computing_molecular_graphics    ?
_computing_publication_material  ?

_refine_special_details          
;
 ?
;
_refine_ls_structure_factor_coef Fsqd
_refine_ls_matrix_type           full
_refine_ls_weighting_scheme      calc
_refine_ls_weighting_details     
'w=1/[\s^2^(Fo^2^)+(0.0462P)^2^+9.3259P] where P=(Fo^2^+2Fc^2^)/3'
_atom_sites_solution_primary     ?
_atom_sites_solution_secondary   ?
_atom_sites_solution_hydrogens   geom
_refine_ls_hydrogen_treatment    constr
_refine_ls_extinction_method     none
_refine_ls_extinction_coef       .
_refine_ls_number_reflns         7657
_refine_ls_number_parameters     311
_refine_ls_number_restraints     1
_refine_ls_R_factor_all          0.0439
_refine_ls_R_factor_gt           0.0376
_refine_ls_wR_factor_ref         0.0985
_refine_ls_wR_factor_gt          0.0948
_refine_ls_goodness_of_fit_ref   1.066
_refine_ls_restrained_S_all      1.068
_refine_ls_shift/su_max          0.002
_refine_ls_shift/su_mean         0.000

loop_
_atom_site_label
_atom_site_type_symbol
_atom_site_fract_x
_atom_site_fract_y
_atom_site_fract_z
_atom_site_U_iso_or_equiv
_atom_site_adp_type
_atom_site_occupancy
_atom_site_site_symmetry_order
_atom_site_calc_flag
_atom_site_refinement_flags_posn
_atom_site_refinement_flags_adp
_atom_site_refinement_flags_occupancy
_atom_site_disorder_assembly
_atom_site_disorder_group
U1 U 0.52038(2) 0.29251(2) 0.59573(2) 0.01990(7) Uani 1 1 d . . . . .
Pt1 Pt 0.58329(2) 0.28929(2) 0.71584(2) 0.02133(8) Uani 1 1 d . . . . .
Pt2 Pt 0.5000 0.39122(2) 0.7500 0.01811(8) Uani 1 2 d S T P . .
Cl1 Cl 0.36663(13) 0.20624(8) 0.58791(8) 0.0366(4) Uani 1 1 d . . . . .
Cl2 Cl 0.64834(13) 0.37522(9) 0.55400(8) 0.0399(4) Uani 1 1 d . . . . .
N1 N 0.6563(4) 0.2214(2) 0.6118(2) 0.0244(10) Uani 1 1 d . . . . .
N2 N 0.3952(4) 0.3715(2) 0.6022(2) 0.0227(10) Uani 1 1 d . . . . .
O1 O 0.5603(3) 0.2334(2) 0.50342(19) 0.0288(9) Uani 1 1 d . . . . .
O2 O 0.4086(3) 0.3179(2) 0.49687(18) 0.0283(9) Uani 1 1 d . . . . .
O3 O 0.1695(8) 0.4828(5) 0.4007(6) 0.138(4) Uani 1 1 d . . . . .
P1 P 0.69049(11) 0.22085(7) 0.68304(7) 0.0211(3) Uani 1 1 d . . . . .
P2 P 0.38647(11) 0.40931(7) 0.66294(7) 0.0209(3) Uani 1 1 d . . . . .
C1 C 0.6990(5) 0.1840(4) 0.5680(3) 0.0345(15) Uani 1 1 d . . . . .
H1A H 0.7252 0.1435 0.5852 0.041 Uiso 1 1 calc R U . . .
H1B H 0.7595 0.2059 0.5547 0.041 Uiso 1 1 calc R U . . .
C2 C 0.6102(5) 0.1737(3) 0.5169(3) 0.0340(15) Uani 1 1 d . . . . .
H2A H 0.6394 0.1575 0.4826 0.041 Uiso 1 1 calc R U . . .
H2B H 0.5575 0.1434 0.5275 0.041 Uiso 1 1 calc R U . . .
C3 C 0.4778(5) 0.2326(4) 0.4535(3) 0.0380(16) Uani 1 1 d . . . . .
H3A H 0.4183 0.2054 0.4610 0.046 Uiso 1 1 calc R U . . .
H3B H 0.5059 0.2164 0.4189 0.046 Uiso 1 1 calc R U . . .
C4 C 0.4393(6) 0.2979(4) 0.4427(3) 0.0357(16) Uani 1 1 d . . . . .
H4A H 0.4969 0.3247 0.4323 0.043 Uiso 1 1 calc R U . . .
H4B H 0.3774 0.2994 0.4104 0.043 Uiso 1 1 calc R U . . .
C5 C 0.3592(5) 0.3777(3) 0.4952(3) 0.0320(14) Uani 1 1 d . . . . .
H5A H 0.3032 0.3817 0.4601 0.038 Uiso 1 1 calc R U . . .
H5B H 0.4128 0.4111 0.4944 0.038 Uiso 1 1 calc R U . . .
C6 C 0.3113(5) 0.3812(3) 0.5501(3) 0.0289(13) Uani 1 1 d . . . . .
H6A H 0.2775 0.4225 0.5526 0.035 Uiso 1 1 calc R U . . .
H6B H 0.2551 0.3490 0.5492 0.035 Uiso 1 1 calc R U . . .
C7 C 0.8335(4) 0.2419(3) 0.7026(3) 0.0283(13) Uani 1 1 d . . . . .
H7 H 0.8505 0.2452 0.7463 0.034 Uiso 1 1 calc R U . . .
C8 C 0.9092(5) 0.1936(4) 0.6829(3) 0.0396(17) Uani 1 1 d . . . . .
H8A H 0.8864 0.1842 0.6412 0.059 Uiso 1 1 calc R U . . .
H8B H 0.9073 0.1555 0.7060 0.059 Uiso 1 1 calc R U . . .
H8C H 0.9822 0.2102 0.6888 0.059 Uiso 1 1 calc R U . . .
C9 C 0.8517(5) 0.3049(4) 0.6774(4) 0.0409(17) Uani 1 1 d . . . . .
H9A H 0.9272 0.3165 0.6883 0.061 Uiso 1 1 calc R U . . .
H9B H 0.8069 0.3359 0.6930 0.061 Uiso 1 1 calc R U . . .
H9C H 0.8330 0.3035 0.6346 0.061 Uiso 1 1 calc R U . . .
C10 C 0.6866(5) 0.1399(3) 0.7091(3) 0.0322(14) Uani 1 1 d . . . . .
H10 H 0.7394 0.1150 0.6909 0.039 Uiso 1 1 calc R U . . .
C11 C 0.5754(7) 0.1132(4) 0.6881(4) 0.048(2) Uani 1 1 d . . . . .
H11A H 0.5718 0.0705 0.7027 0.072 Uiso 1 1 calc R U . . .
H11B H 0.5611 0.1129 0.6451 0.072 Uiso 1 1 calc R U . . .
H11C H 0.5217 0.1389 0.7029 0.072 Uiso 1 1 calc R U . . .
C12 C 0.7191(7) 0.1371(4) 0.7754(3) 0.0458(19) Uani 1 1 d . . . . .
H12A H 0.6728 0.1647 0.7940 0.069 Uiso 1 1 calc R U . . .
H12B H 0.7937 0.1506 0.7861 0.069 Uiso 1 1 calc R U . . .
H12C H 0.7119 0.0944 0.7889 0.069 Uiso 1 1 calc R U . . .
C13 C 0.4183(5) 0.4932(3) 0.6541(3) 0.0302(14) Uani 1 1 d . . . . .
H13 H 0.4060 0.5151 0.6907 0.036 Uiso 1 1 calc R U . . .
C14 C 0.5364(6) 0.4999(4) 0.6503(4) 0.053(2) Uani 1 1 d . . . . .
H14A H 0.5531 0.4752 0.6172 0.079 Uiso 1 1 calc R U . . .
H14B H 0.5794 0.4850 0.6868 0.079 Uiso 1 1 calc R U . . .
H14C H 0.5529 0.5438 0.6443 0.079 Uiso 1 1 calc R U . . .
C15 C 0.3523(7) 0.5271(4) 0.6024(4) 0.056(2) Uani 1 1 d . . . . .
H15A H 0.3726 0.5711 0.6034 0.084 Uiso 1 1 calc R U . . .
H15B H 0.2761 0.5235 0.6051 0.084 Uiso 1 1 calc R U . . .
H15C H 0.3657 0.5084 0.5656 0.084 Uiso 1 1 calc R U . . .
C16 C 0.2439(5) 0.4090(3) 0.6711(3) 0.0306(14) Uani 1 1 d . . . . .
H16 H 0.2026 0.4298 0.6358 0.037 Uiso 1 1 calc R U . . .
C17 C 0.2048(5) 0.3423(4) 0.6721(3) 0.0372(16) Uani 1 1 d . . . . .
H17A H 0.2370 0.3225 0.7090 0.056 Uiso 1 1 calc R U . . .
H17B H 0.2256 0.3194 0.6390 0.056 Uiso 1 1 calc R U . . .
H17C H 0.1267 0.3420 0.6689 0.056 Uiso 1 1 calc R U . . .
C18 C 0.2232(6) 0.4446(4) 0.7248(4) 0.048(2) Uani 1 1 d . . . . .
H18A H 0.1473 0.4411 0.7284 0.072 Uiso 1 1 calc R U . . .
H18B H 0.2416 0.4885 0.7208 0.072 Uiso 1 1 calc R U . . .
H18C H 0.2672 0.4272 0.7599 0.072 Uiso 1 1 calc R U . . .
C19 C 0.1184(12) 0.4997(8) 0.4555(5) 0.110(5) Uani 1 1 d . . . . .
H19A H 0.1085 0.4623 0.4791 0.132 Uiso 1 1 calc R U . . .
H19B H 0.1622 0.5306 0.4806 0.132 Uiso 1 1 calc R U . . .
C20 C 0.0160(9) 0.5259(6) 0.4287(5) 0.088(4) Uani 1 1 d D . . . .
H20A H -0.0387 0.4927 0.4216 0.105 Uiso 1 1 calc R U . . .
H20B H -0.0080 0.5572 0.4553 0.105 Uiso 1 1 calc R U . . .
C21 C 0.0277(8) 0.5529(6) 0.3775(5) 0.083(4) Uani 1 1 d D . . . .
H21A H 0.0360 0.5985 0.3831 0.099 Uiso 1 1 calc R U . . .
H21B H -0.0369 0.5453 0.3479 0.099 Uiso 1 1 calc R U . . .
C22 C 0.1147(10) 0.5294(6) 0.3581(4) 0.077(3) Uani 1 1 d . . . . .
H22A H 0.1650 0.5636 0.3531 0.093 Uiso 1 1 calc R U . . .
H22B H 0.0927 0.5094 0.3194 0.093 Uiso 1 1 calc R U . . .

loop_
_atom_site_aniso_label
_atom_site_aniso_U_11
_atom_site_aniso_U_22
_atom_site_aniso_U_33
_atom_site_aniso_U_23
_atom_site_aniso_U_13
_atom_site_aniso_U_12
U1 0.01995(10) 0.02353(12) 0.01653(11) -0.00019(7) 0.00389(7) 0.00289(6)
Pt1 0.02186(13) 0.02541(14) 0.01733(14) -0.00166(9) 0.00503(10) 0.00573(8)
Pt2 0.02085(15) 0.01653(16) 0.01717(17) 0.000 0.00374(12) 0.000
Cl1 0.0334(8) 0.0379(9) 0.0381(10) 0.0000(7) 0.0045(7) -0.0107(6)
Cl2 0.0339(8) 0.0420(10) 0.0465(10) 0.0087(8) 0.0144(7) -0.0039(7)
N1 0.026(2) 0.031(3) 0.017(2) -0.001(2) 0.0074(19) 0.005(2)
N2 0.024(2) 0.026(3) 0.016(2) -0.003(2) -0.0022(18) 0.0035(19)
O1 0.028(2) 0.039(3) 0.019(2) -0.0048(19) 0.0003(17) 0.0033(19)
O2 0.035(2) 0.038(3) 0.013(2) 0.0008(18) 0.0070(17) 0.0078(19)
O3 0.106(8) 0.101(8) 0.207(14) 0.021(9) 0.022(8) -0.008(6)
P1 0.0210(6) 0.0242(7) 0.0189(7) 0.0015(6) 0.0057(5) 0.0058(5)
P2 0.0229(6) 0.0206(7) 0.0193(7) 0.0012(6) 0.0032(5) 0.0044(5)
C1 0.033(3) 0.045(4) 0.027(3) -0.008(3) 0.009(3) 0.018(3)
C2 0.041(3) 0.035(4) 0.027(3) -0.008(3) 0.007(3) 0.010(3)
C3 0.034(3) 0.060(5) 0.019(3) -0.014(3) 0.002(3) 0.002(3)
C4 0.038(3) 0.056(5) 0.015(3) 0.002(3) 0.010(3) 0.013(3)
C5 0.033(3) 0.041(4) 0.021(3) 0.007(3) -0.001(2) 0.003(3)
C6 0.032(3) 0.036(4) 0.018(3) -0.001(3) 0.000(2) 0.010(3)
C7 0.021(3) 0.041(4) 0.022(3) 0.003(3) 0.001(2) 0.004(2)
C8 0.021(3) 0.061(5) 0.036(4) -0.011(4) 0.004(3) 0.011(3)
C9 0.026(3) 0.051(5) 0.048(5) 0.001(4) 0.012(3) -0.003(3)
C10 0.040(3) 0.025(3) 0.035(4) 0.011(3) 0.015(3) 0.009(3)
C11 0.058(5) 0.034(4) 0.053(5) 0.012(4) 0.011(4) -0.007(3)
C12 0.057(5) 0.044(5) 0.038(4) 0.018(4) 0.015(4) 0.011(4)
C13 0.047(4) 0.015(3) 0.030(3) 0.000(2) 0.012(3) 0.003(2)
C14 0.048(4) 0.030(4) 0.079(7) 0.009(4) 0.007(4) -0.009(3)
C15 0.062(5) 0.038(5) 0.063(6) 0.020(4) -0.004(4) 0.010(4)
C16 0.027(3) 0.040(4) 0.025(3) 0.009(3) 0.003(2) 0.009(3)
C17 0.026(3) 0.052(5) 0.034(4) 0.003(3) 0.005(3) -0.005(3)
C18 0.037(4) 0.063(5) 0.048(5) -0.008(4) 0.017(3) 0.018(3)
C19 0.118(11) 0.173(16) 0.037(6) 0.021(8) 0.004(7) -0.038(11)
C20 0.072(7) 0.108(10) 0.093(9) -0.017(8) 0.042(7) 0.002(7)
C21 0.061(6) 0.097(9) 0.087(9) 0.044(7) 0.003(6) 0.032(6)
C22 0.119(10) 0.071(7) 0.044(6) 0.012(5) 0.016(6) -0.020(7)

_geom_special_details            
;
 All esds (except the esd in the dihedral angle between two l.s. planes)
 are estimated using the full covariance matrix.  The cell esds are taken
 into account individually in the estimation of esds in distances, angles
 and torsion angles; correlations between esds in cell parameters are only
 used when they are defined by crystal symmetry.  An approximate (isotropic)
 treatment of cell esds is used for estimating esds involving l.s. planes.
;

loop_
_geom_bond_atom_site_label_1
_geom_bond_atom_site_label_2
_geom_bond_distance
_geom_bond_site_symmetry_2
_geom_bond_publ_flag
U1 N1 2.286(5) . ?
U1 N2 2.343(5) . ?
U1 O2 2.541(4) . ?
U1 O1 2.600(4) . ?
U1 Cl1 2.6725(16) . ?
U1 Cl2 2.6865(16) . ?
U1 Pt1 2.7584(4) . ?
U1 P1 3.1082(15) . ?
Pt1 P1 2.2161(14) . ?
Pt1 Pt2 2.6074(4) . ?
Pt1 Pt1 2.8317(5) 2_656 ?
Pt2 P2 2.3060(15) . ?
Pt2 P2 2.3060(15) 2_656 ?
Pt2 Pt1 2.6074(4) 2_656 ?
N1 C1 1.463(7) . ?
N1 P1 1.630(5) . ?
N2 C6 1.485(7) . ?
N2 P2 1.640(5) . ?
O1 C3 1.424(8) . ?
O1 C2 1.439(8) . ?
O2 C5 1.427(8) . ?
O2 C4 1.433(7) . ?
O3 C22 1.494(15) . ?
O3 C19 1.555(17) . ?
P1 C10 1.843(6) . ?
P1 C7 1.850(6) . ?
P2 C16 1.845(6) . ?
P2 C13 1.866(6) . ?
C1 C2 1.508(9) . ?
C1 H1A 0.9900 . ?
C1 H1B 0.9900 . ?
C2 H2A 0.9900 . ?
C2 H2B 0.9900 . ?
C3 C4 1.494(10) . ?
C3 H3A 0.9900 . ?
C3 H3B 0.9900 . ?
C4 H4A 0.9900 . ?
C4 H4B 0.9900 . ?
C5 C6 1.493(8) . ?
C5 H5A 0.9900 . ?
C5 H5B 0.9900 . ?
C6 H6A 0.9900 . ?
C6 H6B 0.9900 . ?
C7 C9 1.506(10) . ?
C7 C8 1.531(9) . ?
C7 H7 1.0000 . ?
C8 H8A 0.9800 . ?
C8 H8B 0.9800 . ?
C8 H8C 0.9800 . ?
C9 H9A 0.9800 . ?
C9 H9B 0.9800 . ?
C9 H9C 0.9800 . ?
C10 C12 1.520(10) . ?
C10 C11 1.526(10) . ?
C10 H10 1.0000 . ?
C11 H11A 0.9800 . ?
C11 H11B 0.9800 . ?
C11 H11C 0.9800 . ?
C12 H12A 0.9800 . ?
C12 H12B 0.9800 . ?
C12 H12C 0.9800 . ?
C13 C14 1.519(10) . ?
C13 C15 1.526(10) . ?
C13 H13 1.0000 . ?
C14 H14A 0.9800 . ?
C14 H14B 0.9800 . ?
C14 H14C 0.9800 . ?
C15 H15A 0.9800 . ?
C15 H15B 0.9800 . ?
C15 H15C 0.9800 . ?
C16 C18 1.516(10) . ?
C16 C17 1.516(10) . ?
C16 H16 1.0000 . ?
C17 H17A 0.9800 . ?
C17 H17B 0.9800 . ?
C17 H17C 0.9800 . ?
C18 H18A 0.9800 . ?
C18 H18B 0.9800 . ?
C18 H18C 0.9800 . ?
C19 C20 1.456(17) . ?
C19 H19A 0.9900 . ?
C19 H19B 0.9900 . ?
C20 C21 1.347(12) . ?
C20 H20A 0.9900 . ?
C20 H20B 0.9900 . ?
C21 C22 1.353(15) . ?
C21 H21A 0.9900 . ?
C21 H21B 0.9900 . ?
C22 H22A 0.9900 . ?
C22 H22B 0.9900 . ?

loop_
_geom_angle_atom_site_label_1
_geom_angle_atom_site_label_2
_geom_angle_atom_site_label_3
_geom_angle
_geom_angle_site_symmetry_1
_geom_angle_site_symmetry_3
_geom_angle_publ_flag
N1 U1 N2 166.60(18) . . ?
N1 U1 O2 125.74(16) . . ?
N2 U1 O2 67.53(15) . . ?
N1 U1 O1 64.22(15) . . ?
N2 U1 O1 129.02(15) . . ?
O2 U1 O1 61.51(14) . . ?
N1 U1 Cl1 93.94(14) . . ?
N2 U1 Cl1 90.78(13) . . ?
O2 U1 Cl1 78.14(11) . . ?
O1 U1 Cl1 80.94(11) . . ?
N1 U1 Cl2 91.03(14) . . ?
N2 U1 Cl2 89.85(13) . . ?
O2 U1 Cl2 79.44(11) . . ?
O1 U1 Cl2 79.65(11) . . ?
Cl1 U1 Cl2 155.44(6) . . ?
N1 U1 Pt1 74.52(13) . . ?
N2 U1 Pt1 92.42(12) . . ?
O2 U1 Pt1 159.34(9) . . ?
O1 U1 Pt1 138.47(10) . . ?
Cl1 U1 Pt1 97.97(4) . . ?
Cl2 U1 Pt1 106.53(4) . . ?
N1 U1 P1 30.63(13) . . ?
N2 U1 P1 136.23(12) . . ?
O2 U1 P1 156.16(10) . . ?
O1 U1 P1 94.75(10) . . ?
Cl1 U1 P1 96.94(5) . . ?
Cl2 U1 P1 99.51(5) . . ?
Pt1 U1 P1 43.89(3) . . ?
P1 Pt1 Pt2 163.89(4) . . ?
P1 Pt1 U1 76.47(4) . . ?
Pt2 Pt1 U1 102.594(9) . . ?
P1 Pt1 Pt1 138.02(4) . 2_656 ?
Pt2 Pt1 Pt1 57.111(7) . 2_656 ?
U1 Pt1 Pt1 116.123(15) . 2_656 ?
P2 Pt2 P2 160.59(8) . 2_656 ?
P2 Pt2 Pt1 95.94(4) . . ?
P2 Pt2 Pt1 100.35(4) 2_656 . ?
P2 Pt2 Pt1 100.35(4) . 2_656 ?
P2 Pt2 Pt1 95.94(4) 2_656 2_656 ?
Pt1 Pt2 Pt1 65.777(14) . 2_656 ?
C1 N1 P1 128.8(4) . . ?
C1 N1 U1 127.4(4) . . ?
P1 N1 U1 103.8(2) . . ?
C6 N2 P2 119.0(4) . . ?
C6 N2 U1 116.9(4) . . ?
P2 N2 U1 123.6(3) . . ?
C3 O1 C2 113.7(5) . . ?
C3 O1 U1 117.0(4) . . ?
C2 O1 U1 113.3(3) . . ?
C5 O2 C4 115.2(5) . . ?
C5 O2 U1 113.3(4) . . ?
C4 O2 U1 121.9(4) . . ?
C22 O3 C19 99.7(10) . . ?
N1 P1 C10 108.6(3) . . ?
N1 P1 C7 109.4(3) . . ?
C10 P1 C7 103.2(3) . . ?
N1 P1 Pt1 105.23(18) . . ?
C10 P1 Pt1 117.7(2) . . ?
C7 P1 Pt1 112.6(2) . . ?
N1 P1 U1 45.60(17) . . ?
C10 P1 U1 128.8(2) . . ?
C7 P1 U1 125.8(2) . . ?
Pt1 P1 U1 59.64(3) . . ?
N2 P2 C16 106.8(3) . . ?
N2 P2 C13 109.8(3) . . ?
C16 P2 C13 104.3(3) . . ?
N2 P2 Pt2 122.87(18) . . ?
C16 P2 Pt2 113.1(2) . . ?
C13 P2 Pt2 98.2(2) . . ?
N1 C1 C2 108.0(5) . . ?
N1 C1 H1A 110.1 . . ?
C2 C1 H1A 110.1 . . ?
N1 C1 H1B 110.1 . . ?
C2 C1 H1B 110.1 . . ?
H1A C1 H1B 108.4 . . ?
O1 C2 C1 106.5(5) . . ?
O1 C2 H2A 110.4 . . ?
C1 C2 H2A 110.4 . . ?
O1 C2 H2B 110.4 . . ?
C1 C2 H2B 110.4 . . ?
H2A C2 H2B 108.6 . . ?
O1 C3 C4 107.5(6) . . ?
O1 C3 H3A 110.2 . . ?
C4 C3 H3A 110.2 . . ?
O1 C3 H3B 110.2 . . ?
C4 C3 H3B 110.2 . . ?
H3A C3 H3B 108.5 . . ?
O2 C4 C3 105.3(5) . . ?
O2 C4 H4A 110.7 . . ?
C3 C4 H4A 110.7 . . ?
O2 C4 H4B 110.7 . . ?
C3 C4 H4B 110.7 . . ?
H4A C4 H4B 108.8 . . ?
O2 C5 C6 105.1(5) . . ?
O2 C5 H5A 110.7 . . ?
C6 C5 H5A 110.7 . . ?
O2 C5 H5B 110.7 . . ?
C6 C5 H5B 110.7 . . ?
H5A C5 H5B 108.8 . . ?
N2 C6 C5 110.1(5) . . ?
N2 C6 H6A 109.6 . . ?
C5 C6 H6A 109.6 . . ?
N2 C6 H6B 109.6 . . ?
C5 C6 H6B 109.6 . . ?
H6A C6 H6B 108.2 . . ?
C9 C7 C8 110.6(6) . . ?
C9 C7 P1 109.4(4) . . ?
C8 C7 P1 113.4(5) . . ?
C9 C7 H7 107.8 . . ?
C8 C7 H7 107.8 . . ?
P1 C7 H7 107.8 . . ?
C7 C8 H8A 109.5 . . ?
C7 C8 H8B 109.5 . . ?
H8A C8 H8B 109.5 . . ?
C7 C8 H8C 109.5 . . ?
H8A C8 H8C 109.5 . . ?
H8B C8 H8C 109.5 . . ?
C7 C9 H9A 109.5 . . ?
C7 C9 H9B 109.5 . . ?
H9A C9 H9B 109.5 . . ?
C7 C9 H9C 109.5 . . ?
H9A C9 H9C 109.5 . . ?
H9B C9 H9C 109.5 . . ?
C12 C10 C11 113.0(6) . . ?
C12 C10 P1 110.4(5) . . ?
C11 C10 P1 108.9(5) . . ?
C12 C10 H10 108.2 . . ?
C11 C10 H10 108.2 . . ?
P1 C10 H10 108.2 . . ?
C10 C11 H11A 109.5 . . ?
C10 C11 H11B 109.5 . . ?
H11A C11 H11B 109.5 . . ?
C10 C11 H11C 109.5 . . ?
H11A C11 H11C 109.5 . . ?
H11B C11 H11C 109.5 . . ?
C10 C12 H12A 109.5 . . ?
C10 C12 H12B 109.5 . . ?
H12A C12 H12B 109.5 . . ?
C10 C12 H12C 109.5 . . ?
H12A C12 H12C 109.5 . . ?
H12B C12 H12C 109.5 . . ?
C14 C13 C15 109.2(6) . . ?
C14 C13 P2 109.3(5) . . ?
C15 C13 P2 116.4(5) . . ?
C14 C13 H13 107.2 . . ?
C15 C13 H13 107.2 . . ?
P2 C13 H13 107.2 . . ?
C13 C14 H14A 109.5 . . ?
C13 C14 H14B 109.5 . . ?
H14A C14 H14B 109.5 . . ?
C13 C14 H14C 109.5 . . ?
H14A C14 H14C 109.5 . . ?
H14B C14 H14C 109.5 . . ?
C13 C15 H15A 109.5 . . ?
C13 C15 H15B 109.5 . . ?
H15A C15 H15B 109.5 . . ?
C13 C15 H15C 109.5 . . ?
H15A C15 H15C 109.5 . . ?
H15B C15 H15C 109.5 . . ?
C18 C16 C17 111.3(6) . . ?
C18 C16 P2 112.6(5) . . ?
C17 C16 P2 109.4(4) . . ?
C18 C16 H16 107.8 . . ?
C17 C16 H16 107.8 . . ?
P2 C16 H16 107.8 . . ?
C16 C17 H17A 109.5 . . ?
C16 C17 H17B 109.5 . . ?
H17A C17 H17B 109.5 . . ?
C16 C17 H17C 109.5 . . ?
H17A C17 H17C 109.5 . . ?
H17B C17 H17C 109.5 . . ?
C16 C18 H18A 109.5 . . ?
C16 C18 H18B 109.5 . . ?
H18A C18 H18B 109.5 . . ?
C16 C18 H18C 109.5 . . ?
H18A C18 H18C 109.5 . . ?
H18B C18 H18C 109.5 . . ?
C20 C19 O3 101.8(9) . . ?
C20 C19 H19A 111.4 . . ?
O3 C19 H19A 111.4 . . ?
C20 C19 H19B 111.4 . . ?
O3 C19 H19B 111.4 . . ?
H19A C19 H19B 109.3 . . ?
C21 C20 C19 108.8(9) . . ?
C21 C20 H20A 109.9 . . ?
C19 C20 H20A 109.9 . . ?
C21 C20 H20B 109.9 . . ?
C19 C20 H20B 109.9 . . ?
H20A C20 H20B 108.3 . . ?
C20 C21 C22 110.0(9) . . ?
C20 C21 H21A 109.7 . . ?
C22 C21 H21A 109.7 . . ?
C20 C21 H21B 109.7 . . ?
C22 C21 H21B 109.7 . . ?
H21A C21 H21B 108.2 . . ?
C21 C22 O3 110.4(9) . . ?
C21 C22 H22A 109.6 . . ?
O3 C22 H22A 109.6 . . ?
C21 C22 H22B 109.6 . . ?
O3 C22 H22B 109.6 . . ?
H22A C22 H22B 108.1 . . ?

_refine_diff_density_max         1.667
_refine_diff_density_min         -2.406
_refine_diff_density_rms         0.269

_shelxl_version_number           2014-3

_shelx_res_file                  
;
TITL f666_a.res in C2/c
CELL  1.34139  12.6630  21.4809  23.0838   90.000   99.354   90.000
ZERR    4.000   0.0008   0.0013   0.0017    0.000    0.002    0.000
LATT 7
SYMM -X, Y, 1/2-Z
SFAC C  Cl N  O  P  Pt U  H
UNIT 176 16 16 24 16 12 8 384
L.S. 10
ACTA
BOND $H
FMAP 2
PLAN 20
dfix 1.45 c21 c20
TEMP -80.140
WGHT    0.046200    9.325901
FVAR       0.07597
U1    7    0.520381    0.292507    0.595726    11.00000    0.01995    0.02353 =
         0.01653   -0.00019    0.00389    0.00289
PT1   6    0.583286    0.289289    0.715838    11.00000    0.02186    0.02541 =
         0.01733   -0.00166    0.00503    0.00573
PT2   6    0.500000    0.391219    0.750000    10.50000    0.02085    0.01653 =
         0.01717    0.00000    0.00374    0.00000
CL1   2    0.366635    0.206243    0.587911    11.00000    0.03339    0.03788 =
         0.03812   -0.00003    0.00448   -0.01068
CL2   2    0.648339    0.375218    0.553999    11.00000    0.03393    0.04201 =
         0.04647    0.00870    0.01444   -0.00387
N1    3    0.656336    0.221401    0.611831    11.00000    0.02645    0.03065 =
         0.01726   -0.00148    0.00744    0.00479
N2    3    0.395215    0.371510    0.602162    11.00000    0.02415    0.02648 =
         0.01560   -0.00318   -0.00222    0.00350
O1    4    0.560333    0.233362    0.503422    11.00000    0.02751    0.03853 =
         0.01926   -0.00475    0.00031    0.00330
O2    4    0.408572    0.317860    0.496868    11.00000    0.03488    0.03792 =
         0.01307    0.00085    0.00697    0.00784
O3    4    0.169506    0.482777    0.400697    11.00000    0.10643    0.10079 =
         0.20715    0.02083    0.02234   -0.00804
P1    5    0.690488    0.220851    0.683044    11.00000    0.02097    0.02423 =
         0.01890    0.00150    0.00567    0.00584
P2    5    0.386468    0.409315    0.662938    11.00000    0.02286    0.02058 =
         0.01928    0.00119    0.00322    0.00443
C1    1    0.698983    0.183960    0.568003    11.00000    0.03291    0.04533 =
         0.02660   -0.00828    0.00917    0.01797
AFIX  23
H1A   8    0.725175    0.143481    0.585152    11.00000   -1.20000
H1B   8    0.759516    0.205909    0.554729    11.00000   -1.20000
AFIX   0
C2    1    0.610159    0.173729    0.516878    11.00000    0.04105    0.03478 =
         0.02659   -0.00762    0.00683    0.00950
AFIX  23
H2A   8    0.639358    0.157473    0.482594    11.00000   -1.20000
H2B   8    0.557524    0.143445    0.527464    11.00000   -1.20000
AFIX   0
C3    1    0.477804    0.232554    0.453529    11.00000    0.03388    0.06012 =
         0.01908   -0.01373    0.00152    0.00157
AFIX  23
H3A   8    0.418298    0.205399    0.461005    11.00000   -1.20000
H3B   8    0.505858    0.216366    0.418858    11.00000   -1.20000
AFIX   0
C4    1    0.439268    0.297897    0.442726    11.00000    0.03820    0.05611 =
         0.01456    0.00158    0.00963    0.01307
AFIX  23
H4A   8    0.496938    0.324705    0.432293    11.00000   -1.20000
H4B   8    0.377434    0.299402    0.410433    11.00000   -1.20000
AFIX   0
C5    1    0.359200    0.377671    0.495193    11.00000    0.03269    0.04066 =
         0.02068    0.00654   -0.00110    0.00347
AFIX  23
H5A   8    0.303207    0.381733    0.460093    11.00000   -1.20000
H5B   8    0.412827    0.411058    0.494366    11.00000   -1.20000
AFIX   0
C6    1    0.311271    0.381235    0.550055    11.00000    0.03193    0.03570 =
         0.01767   -0.00124    0.00021    0.01027
AFIX  23
H6A   8    0.277549    0.422504    0.552647    11.00000   -1.20000
H6B   8    0.255102    0.349029    0.549150    11.00000   -1.20000
AFIX   0
C7    1    0.833471    0.241915    0.702580    11.00000    0.02133    0.04117 =
         0.02166    0.00268    0.00141    0.00402
AFIX  13
H7    8    0.850477    0.245180    0.746318    11.00000   -1.20000
AFIX   0
C8    1    0.909154    0.193613    0.682882    11.00000    0.02077    0.06131 =
         0.03636   -0.01055    0.00400    0.01086
AFIX 137
H8A   8    0.886386    0.184187    0.641185    11.00000   -1.50000
H8B   8    0.907341    0.155487    0.706016    11.00000   -1.50000
H8C   8    0.982184    0.210243    0.688837    11.00000   -1.50000
AFIX   0
C9    1    0.851743    0.304933    0.677423    11.00000    0.02604    0.05064 =
         0.04811    0.00058    0.01244   -0.00273
AFIX 137
H9A   8    0.927225    0.316492    0.688329    11.00000   -1.50000
H9B   8    0.806875    0.335866    0.693017    11.00000   -1.50000
H9C   8    0.833024    0.303458    0.634550    11.00000   -1.50000
AFIX   0
C10   1    0.686621    0.139889    0.709087    11.00000    0.03956    0.02535 =
         0.03486    0.01102    0.01520    0.00890
AFIX  13
H10   8    0.739447    0.115034    0.690903    11.00000   -1.20000
AFIX   0
C11   1    0.575360    0.113162    0.688071    11.00000    0.05773    0.03434 =
         0.05343    0.01162    0.01144   -0.00720
AFIX 137
H11A  8    0.571839    0.070525    0.702739    11.00000   -1.50000
H11B  8    0.561065    0.112895    0.645054    11.00000   -1.50000
H11C  8    0.521709    0.138899    0.702920    11.00000   -1.50000
AFIX   0
C12   1    0.719135    0.137144    0.775406    11.00000    0.05741    0.04412 =
         0.03841    0.01815    0.01523    0.01105
AFIX 137
H12A  8    0.672793    0.164714    0.793965    11.00000   -1.50000
H12B  8    0.793718    0.150594    0.786054    11.00000   -1.50000
H12C  8    0.711853    0.094354    0.788943    11.00000   -1.50000
AFIX   0
C13   1    0.418332    0.493236    0.654130    11.00000    0.04742    0.01525 =
         0.02981    0.00047    0.01201    0.00319
AFIX  13
H13   8    0.406002    0.515093    0.690693    11.00000   -1.20000
AFIX   0
C14   1    0.536436    0.499905    0.650266    11.00000    0.04808    0.02978 =
         0.07895    0.00939    0.00713   -0.00859
AFIX 137
H14A  8    0.553104    0.475222    0.617207    11.00000   -1.50000
H14B  8    0.579439    0.485008    0.686787    11.00000   -1.50000
H14C  8    0.552943    0.543785    0.644313    11.00000   -1.50000
AFIX   0
C15   1    0.352279    0.527092    0.602423    11.00000    0.06239    0.03777 =
         0.06273    0.01980   -0.00416    0.00955
AFIX 137
H15A  8    0.372644    0.571140    0.603404    11.00000   -1.50000
H15B  8    0.276068    0.523469    0.605081    11.00000   -1.50000
H15C  8    0.365705    0.508408    0.565577    11.00000   -1.50000
AFIX   0
C16   1    0.243913    0.408983    0.671114    11.00000    0.02654    0.03980 =
         0.02497    0.00893    0.00311    0.00893
AFIX  13
H16   8    0.202617    0.429767    0.635762    11.00000   -1.20000
AFIX   0
C17   1    0.204831    0.342331    0.672113    11.00000    0.02580    0.05179 =
         0.03385    0.00293    0.00472   -0.00453
AFIX 137
H17A  8    0.236952    0.322500    0.709028    11.00000   -1.50000
H17B  8    0.225571    0.319397    0.639021    11.00000   -1.50000
H17C  8    0.126712    0.342018    0.668936    11.00000   -1.50000
AFIX   0
C18   1    0.223158    0.444567    0.724835    11.00000    0.03671    0.06311 =
         0.04780   -0.00780    0.01724    0.01769
AFIX 137
H18A  8    0.147341    0.441053    0.728448    11.00000   -1.50000
H18B  8    0.241558    0.488502    0.720847    11.00000   -1.50000
H18C  8    0.267154    0.427156    0.759946    11.00000   -1.50000
AFIX   0
C19   1    0.118359    0.499707    0.455469    11.00000    0.11850    0.17283 =
         0.03654    0.02132    0.00430   -0.03801
AFIX  23
H19A  8    0.108545    0.462328    0.479113    11.00000   -1.20000
H19B  8    0.162193    0.530613    0.480573    11.00000   -1.20000
AFIX   0
C20   1    0.015967    0.525932    0.428693    11.00000    0.07155    0.10829 =
         0.09324   -0.01708    0.04241    0.00218
AFIX  23
H20A  8   -0.038696    0.492651    0.421642    11.00000   -1.20000
H20B  8   -0.008035    0.557171    0.455284    11.00000   -1.20000
AFIX   0
C21   1    0.027723    0.552948    0.377490    11.00000    0.06066    0.09708 =
         0.08741    0.04378    0.00289    0.03170
AFIX  23
H21A  8    0.036047    0.598485    0.383061    11.00000   -1.20000
H21B  8   -0.036892    0.545316    0.347945    11.00000   -1.20000
AFIX   0
C22   1    0.114749    0.529447    0.358070    11.00000    0.11883    0.07072 =
         0.04400    0.01176    0.01645   -0.01973
AFIX  23
H22A  8    0.165004    0.563606    0.353119    11.00000   -1.20000
H22B  8    0.092652    0.509401    0.319381    11.00000   -1.20000
AFIX   0
HKLF 4

REM  f666_a.res in C2/c
REM R1 =  0.0376 for    6737 Fo > 4sig(Fo)  and  0.0439 for all    7657 data
REM    311 parameters refined using      1 restraints

END

WGHT      0.0463      9.1871

REM Highest difference peak  1.667,  deepest hole -2.406,  1-sigma level  0.269
Q1    1   0.5716  0.3067  0.7602  11.00000  0.05    1.67
Q2    1   0.5128  0.3107  0.6375  11.00000  0.05    1.65
Q3    1   0.4991  0.3668  0.7081  11.00000  0.05    1.59
Q4    1   0.5376  0.2821  0.5494  11.00000  0.05    1.51
Q5    1   0.5365  0.2971  0.5514  11.00000  0.05    1.40
Q6    1   0.5216  0.3428  0.6018  11.00000  0.05    1.38
Q7    1   0.5157  0.2731  0.6359  11.00000  0.05    1.32
Q8    1   0.5894  0.3206  0.6783  11.00000  0.05    1.32
Q9    1   0.5821  0.2616  0.6791  11.00000  0.05    1.23
Q10   1   0.6013  0.2399  0.7170  11.00000  0.05    1.14
Q11   1   0.5763  0.3412  0.7126  11.00000  0.05    1.14
Q12   1   0.5253  0.2411  0.5977  11.00000  0.05    1.13
Q13   1   0.6128  0.2468  0.7289  11.00000  0.05    0.95
Q14   1   0.5000  0.4406  0.7500  10.50000  0.05    0.95
Q15   1   0.0831  0.5457  0.4538  11.00000  0.05    0.93
Q16   1   0.2408  0.3912  0.5462  11.00000  0.05    0.91
Q17   1   0.3314  0.2105  0.4185  11.00000  0.05    0.90
Q18   1   0.4360  0.3595  0.6708  11.00000  0.05    0.90
Q19   1   0.6893  0.1684  0.7014  11.00000  0.05    0.87
Q20   1   0.5749  0.2671  0.7486  11.00000  0.05    0.87
;
_shelx_res_checksum              10586
####################################################################### 
# 
# This file contains crystal structure data downloaded from the 
# Cambridge Structural Database (CSD) hosted by the Cambridge 
# Crystallographic Data Centre (CCDC).
# 
# Full information about CCDC data access policies and citation 
# guidelines are available at http://www.ccdc.cam.ac.uk/access/V1 
# 
# Audit and citation data items may have been added by the CCDC. 
# Please retain this information to preserve the provenance of 
# this file and to allow appropriate attribution of the data. 
# 
#######################################################################

data_f111_a
_database_code_depnum_ccdc_archive 'CCDC 1979173'
loop_
_audit_author_name
_audit_author_address
'Congqing Zhu'
;Nanjing University
China
;
_audit_update_record             
;
2020-01-21 deposited with the CCDC.	2020-03-13 downloaded from the CCDC.
;

_audit_creation_method           SHELXL-2014
_chemical_name_systematic        
;
 ?
;
_chemical_name_common            ?
_chemical_melting_point          ?
_chemical_formula_moiety         ?
_chemical_formula_sum            'C22 H48 Cl2 N2 Ni O3 P2 U'
_chemical_formula_weight         818.20

loop_
_atom_type_symbol
_atom_type_description
_atom_type_scat_dispersion_real
_atom_type_scat_dispersion_imag
_atom_type_scat_source
C C 0.0137 0.0067 'International Tables Vol C Tables 4.2.6.8 and 6.1.1.4'
Cl Cl 0.3281 0.5435 'International Tables Vol C Tables 4.2.6.8 and 6.1.1.4'
N N 0.0241 0.0134 'International Tables Vol C Tables 4.2.6.8 and 6.1.1.4'
Ni Ni -1.3357 3.2904 'International Tables Vol C Tables 4.2.6.8 and 6.1.1.4'
O O 0.0389 0.0241 'International Tables Vol C Tables 4.2.6.8 and 6.1.1.4'
P P 0.2543 0.3332 'International Tables Vol C Tables 4.2.6.8 and 6.1.1.4'
U U -3.9641 10.8496 'International Tables Vol C Tables 4.2.6.8 and 6.1.1.4'
H H 0.0000 0.0000 'International Tables Vol C Tables 4.2.6.8 and 6.1.1.4'

_space_group_crystal_system      monoclinic
_space_group_IT_number           14
_space_group_name_H-M_alt        'P 21/n'
_space_group_name_Hall           '-P 2yn'

_shelx_space_group_comment       
;
The symmetry employed for this shelxl refinement is uniquely defined
by the following loop, which should always be used as a source of
symmetry information in preference to the above space-group names.
They are only intended as comments.
;

loop_
_space_group_symop_operation_xyz
'x, y, z'
'-x+1/2, y+1/2, -z+1/2'
'-x, -y, -z'
'x-1/2, -y-1/2, z-1/2'

_cell_length_a                   11.3508(18)
_cell_length_b                   12.914(2)
_cell_length_c                   20.597(4)
_cell_angle_alpha                90
_cell_angle_beta                 95.165(7)
_cell_angle_gamma                90
_cell_volume                     3006.9(9)
_cell_formula_units_Z            4
_cell_measurement_temperature    173(2)
_cell_measurement_reflns_used    9786
_cell_measurement_theta_min      3.75
_cell_measurement_theta_max      54.27

_exptl_crystal_description       block
_exptl_crystal_colour            ?
_exptl_crystal_density_meas      ?
_exptl_crystal_density_method    ?
_exptl_crystal_density_diffrn    1.807
_exptl_crystal_F_000             1608
_exptl_transmission_factor_min   ?
_exptl_transmission_factor_max   ?
_exptl_crystal_size_max          0.12
_exptl_crystal_size_mid          0.1
_exptl_crystal_size_min          0.1
_exptl_absorpt_coefficient_mu    16.624
_shelx_estimated_absorpt_T_min   ?
_shelx_estimated_absorpt_T_max   ?
_exptl_absorpt_correction_type   ?
_exptl_absorpt_correction_T_min  ?
_exptl_absorpt_correction_T_max  ?
_exptl_absorpt_process_details   ?

_exptl_special_details           
;
 ?
;

_diffrn_ambient_temperature      173(2)
_diffrn_radiation_wavelength     1.34139
_diffrn_radiation_type           GaK\a
_diffrn_source                   ?
_diffrn_measurement_device_type  'BRUKER D8 VENTRE PHOTON II'
_diffrn_measurement_method       ?
_diffrn_detector_area_resol_mean ?
_diffrn_reflns_number            25349
_diffrn_reflns_av_unetI/netI     0.0571
_diffrn_reflns_av_R_equivalents  0.0759
_diffrn_reflns_limit_h_min       -13
_diffrn_reflns_limit_h_max       13
_diffrn_reflns_limit_k_min       -15
_diffrn_reflns_limit_k_max       15
_diffrn_reflns_limit_l_min       -22
_diffrn_reflns_limit_l_max       24
_diffrn_reflns_theta_min         3.518
_diffrn_reflns_theta_max         54.617
_diffrn_reflns_theta_full        53.594
_diffrn_measured_fraction_theta_max 0.956
_diffrn_measured_fraction_theta_full 0.971
_diffrn_reflns_Laue_measured_fraction_max 0.956
_diffrn_reflns_Laue_measured_fraction_full 0.971
_diffrn_reflns_point_group_measured_fraction_max 0.956
_diffrn_reflns_point_group_measured_fraction_full 0.971
_reflns_number_total             5406
_reflns_number_gt                4562
_reflns_threshold_expression     'I > 2\s(I)'
_reflns_Friedel_coverage         0.000
_reflns_Friedel_fraction_max     .
_reflns_Friedel_fraction_full    .

_reflns_special_details          
;
 Reflections were merged by SHELXL according to the crystal
 class for the calculation of statistics and refinement.
 
 _reflns_Friedel_fraction is defined as the number of unique
 Friedel pairs measured divided by the number that would be
 possible theoretically, ignoring centric projections and
 systematic absences.
;

_computing_data_collection       ?
_computing_cell_refinement       ?
_computing_data_reduction        ?
_computing_structure_solution    ?
_computing_structure_refinement  'SHELXL-2014 (Sheldrick, 2014)'
_computing_molecular_graphics    ?
_computing_publication_material  ?

_refine_special_details          
;
 ?
;
_refine_ls_structure_factor_coef Fsqd
_refine_ls_matrix_type           full
_refine_ls_weighting_scheme      calc
_refine_ls_weighting_details     
'w=1/[\s^2^(Fo^2^)+266.9225P] where P=(Fo^2^+2Fc^2^)/3'
_atom_sites_solution_primary     ?
_atom_sites_solution_secondary   ?
_atom_sites_solution_hydrogens   difmap
_refine_ls_hydrogen_treatment    constr
_refine_ls_extinction_method     none
_refine_ls_extinction_coef       .
_refine_ls_number_reflns         5406
_refine_ls_number_parameters     277
_refine_ls_number_restraints     0
_refine_ls_R_factor_all          0.1126
_refine_ls_R_factor_gt           0.0977
_refine_ls_wR_factor_ref         0.2235
_refine_ls_wR_factor_gt          0.2146
_refine_ls_goodness_of_fit_ref   1.112
_refine_ls_restrained_S_all      1.112
_refine_ls_shift/su_max          0.002
_refine_ls_shift/su_mean         0.000

loop_
_atom_site_label
_atom_site_type_symbol
_atom_site_fract_x
_atom_site_fract_y
_atom_site_fract_z
_atom_site_U_iso_or_equiv
_atom_site_adp_type
_atom_site_occupancy
_atom_site_site_symmetry_order
_atom_site_calc_flag
_atom_site_refinement_flags_posn
_atom_site_refinement_flags_adp
_atom_site_refinement_flags_occupancy
_atom_site_disorder_assembly
_atom_site_disorder_group
Ni1 Ni 0.7334(2) 0.6411(2) 0.28294(14) 0.0313(6) Uani 1 1 d . . . . .
U1 U 0.73684(5) 0.47463(5) 0.35581(3) 0.0316(2) Uani 1 1 d . . . . .
Cl1 Cl 0.7300(5) 0.5604(4) 0.4756(3) 0.0437(12) Uani 1 1 d . . . . .
Cl2 Cl 0.7479(4) 0.8070(4) 0.2308(3) 0.0401(11) Uani 1 1 d . . . . .
N1 N 0.9313(15) 0.4994(13) 0.3511(8) 0.037(4) Uani 1 1 d . . . . .
N2 N 0.5421(15) 0.4968(13) 0.3329(9) 0.038(4) Uani 1 1 d . . . . .
O1 O 0.8626(13) 0.3495(12) 0.4283(8) 0.047(4) Uani 1 1 d . . . . .
O2 O 0.6154(12) 0.3402(10) 0.4086(6) 0.034(3) Uani 1 1 d . . . . .
P1 P 0.9244(4) 0.6053(4) 0.3062(3) 0.0332(11) Uani 1 1 d . . . . .
P2 P 0.5437(4) 0.5992(4) 0.2847(3) 0.0318(11) Uani 1 1 d . . . . .
C1 C 1.0231(18) 0.4415(18) 0.3876(12) 0.045(6) Uani 1 1 d . . . . .
H1A H 1.0452 0.4781 0.4291 0.054 Uiso 1 1 d R U . . .
H1B H 1.0943 0.4362 0.3634 0.054 Uiso 1 1 d R U . . .
C2 C 0.975(2) 0.332(2) 0.4025(11) 0.048(6) Uani 1 1 d . . . . .
H2A H 0.9657 0.2901 0.3622 0.057 Uiso 1 1 d R U . . .
H2B H 1.0305 0.2959 0.4350 0.057 Uiso 1 1 d R U . . .
C3 C 0.799(2) 0.2574(18) 0.4405(12) 0.045(5) Uani 1 1 d . . . . .
H3A H 0.8434 0.2161 0.4751 0.054 Uiso 1 1 d R U . . .
H3B H 0.7891 0.2147 0.4004 0.054 Uiso 1 1 d R U . . .
C4 C 0.679(2) 0.286(2) 0.4614(13) 0.059(7) Uani 1 1 d . . . . .
H4A H 0.6354 0.2235 0.4729 0.071 Uiso 1 1 d R U . . .
H4B H 0.6890 0.3318 0.5001 0.071 Uiso 1 1 d R U . . .
C5 C 0.5047(18) 0.3873(18) 0.4250(11) 0.042(5) Uani 1 1 d . . . . .
H5A H 0.5211 0.4394 0.4599 0.050 Uiso 1 1 d R U . . .
H5B H 0.4520 0.3335 0.4407 0.050 Uiso 1 1 d R U . . .
C6 C 0.4461(18) 0.4391(18) 0.3637(12) 0.045(6) Uani 1 1 d . . . . .
H6A H 0.4102 0.3860 0.3334 0.054 Uiso 1 1 d R U . . .
H6B H 0.3831 0.4872 0.3750 0.054 Uiso 1 1 d R U . . .
C7 C 1.0101(18) 0.708(2) 0.3514(11) 0.047(6) Uani 1 1 d . . . . .
H7 H 1.0109 0.7693 0.3218 0.056 Uiso 1 1 d R U . . .
C8 C 1.136(2) 0.684(2) 0.3733(14) 0.062(7) Uani 1 1 d . . . . .
H8A H 1.1797 0.7484 0.3816 0.093 Uiso 1 1 d R U . . .
H8B H 1.1712 0.6441 0.3395 0.093 Uiso 1 1 d R U . . .
H8C H 1.1391 0.6428 0.4136 0.093 Uiso 1 1 d R U . . .
C9 C 0.940(3) 0.7413(19) 0.4103(12) 0.058(7) Uani 1 1 d . . . . .
H9A H 0.9426 0.6849 0.4421 0.088 Uiso 1 1 d R U . . .
H9B H 0.8577 0.7572 0.3954 0.088 Uiso 1 1 d R U . . .
H9C H 0.9780 0.8030 0.4306 0.088 Uiso 1 1 d R U . . .
C10 C 1.0087(18) 0.579(2) 0.2338(11) 0.048(6) Uani 1 1 d . . . . .
H10 H 1.0783 0.5340 0.2477 0.058 Uiso 1 1 d R U . . .
C11 C 0.929(2) 0.519(2) 0.1838(12) 0.059(7) Uani 1 1 d . . . . .
H11A H 0.8501 0.5513 0.1801 0.088 Uiso 1 1 d R U . . .
H11B H 0.9223 0.4471 0.1977 0.088 Uiso 1 1 d R U . . .
H11C H 0.9613 0.5215 0.1413 0.088 Uiso 1 1 d R U . . .
C12 C 1.051(2) 0.678(2) 0.2050(13) 0.056(7) Uani 1 1 d . . . . .
H12A H 1.0979 0.6610 0.1687 0.084 Uiso 1 1 d R U . . .
H12B H 1.1006 0.7162 0.2383 0.084 Uiso 1 1 d R U . . .
H12C H 0.9835 0.7211 0.1890 0.084 Uiso 1 1 d R U . . .
C13 C 0.4703(18) 0.5654(17) 0.2045(11) 0.039(5) Uani 1 1 d . . . . .
H13 H 0.4542 0.6315 0.1800 0.046 Uiso 1 1 d R U . . .
C14 C 0.354(2) 0.508(2) 0.2058(13) 0.063(8) Uani 1 1 d . . . . .
H14A H 0.3218 0.4919 0.1611 0.095 Uiso 1 1 d R U . . .
H14B H 0.2974 0.5513 0.2267 0.095 Uiso 1 1 d R U . . .
H14C H 0.3660 0.4429 0.2304 0.095 Uiso 1 1 d R U . . .
C15 C 0.5531(19) 0.5018(19) 0.1665(11) 0.048(6) Uani 1 1 d . . . . .
H15A H 0.5606 0.4321 0.1852 0.071 Uiso 1 1 d R U . . .
H15B H 0.6310 0.5352 0.1695 0.071 Uiso 1 1 d R U . . .
H15C H 0.5219 0.4971 0.1207 0.071 Uiso 1 1 d R U . . .
C16 C 0.442(2) 0.6922(19) 0.3161(13) 0.051(6) Uani 1 1 d . . . . .
H16 H 0.3688 0.6537 0.3253 0.061 Uiso 1 1 d R U . . .
C17 C 0.499(3) 0.736(2) 0.3819(15) 0.072(9) Uani 1 1 d . . . . .
H17A H 0.5675 0.7782 0.3740 0.108 Uiso 1 1 d R U . . .
H17B H 0.5235 0.6781 0.4108 0.108 Uiso 1 1 d R U . . .
H17C H 0.4407 0.7783 0.4022 0.108 Uiso 1 1 d R U . . .
C18 C 0.4028(14) 0.7824(11) 0.2668(8) 0.046(5) Uani 1 1 d . . . . .
H18A H 0.3628 0.8374 0.2892 0.069 Uiso 1 1 d R U . . .
H18B H 0.3486 0.7542 0.2314 0.069 Uiso 1 1 d R U . . .
H18C H 0.4729 0.8108 0.2488 0.069 Uiso 1 1 d R U . . .
O3 O 0.8489(14) 0.8974(11) 0.5347(8) 0.24(3) Uani 1 1 d R . . . .
C19 C 0.8152(14) 1.0030(11) 0.5194(8) 0.22(3) Uani 1 1 d R . . . .
H19A H 0.8611 1.0301 0.4863 0.260 Uiso 1 1 d R U . . .
H19B H 0.8276 1.0458 0.5575 0.260 Uiso 1 1 d R U . . .
C20 C 0.6835(14) 1.0003(11) 0.4948(8) 0.22(3) Uani 1 1 d R . . . .
H20A H 0.6724 0.9874 0.4488 0.260 Uiso 1 1 d R U . . .
H20B H 0.6445 1.0637 0.5044 0.260 Uiso 1 1 d R U . . .
C21 C 0.6391(14) 0.9091(11) 0.5340(8) 0.15(2) Uani 1 1 d R . . . .
H21A H 0.5686 0.8791 0.5126 0.174 Uiso 1 1 d R U . . .
H21B H 0.6241 0.9299 0.5773 0.174 Uiso 1 1 d R U . . .
C22 C 0.7442(14) 0.8341(11) 0.5351(8) 0.130(18) Uani 1 1 d R . . . .
H22A H 0.7481 0.7918 0.5735 0.156 Uiso 1 1 d R U . . .
H22B H 0.7364 0.7899 0.4975 0.156 Uiso 1 1 d R U . . .

loop_
_atom_site_aniso_label
_atom_site_aniso_U_11
_atom_site_aniso_U_22
_atom_site_aniso_U_33
_atom_site_aniso_U_23
_atom_site_aniso_U_13
_atom_site_aniso_U_12
Ni1 0.0232(12) 0.0340(15) 0.0383(15) 0.0031(12) 0.0111(11) 0.0009(11)
U1 0.0274(3) 0.0318(4) 0.0372(4) 0.0017(3) 0.0128(3) 0.0010(3)
Cl1 0.045(3) 0.048(3) 0.040(3) -0.010(2) 0.013(2) 0.001(2)
Cl2 0.043(3) 0.031(3) 0.048(3) 0.008(2) 0.012(2) 0.000(2)
N1 0.039(9) 0.038(11) 0.038(9) 0.015(8) 0.022(7) 0.005(7)
N2 0.035(9) 0.033(10) 0.046(10) 0.009(8) 0.004(7) 0.002(7)
O1 0.039(8) 0.043(9) 0.061(10) 0.002(8) 0.022(7) 0.010(7)
O2 0.045(8) 0.027(7) 0.034(7) 0.004(6) 0.021(6) 0.005(6)
P1 0.025(2) 0.037(3) 0.039(3) 0.004(2) 0.012(2) 0.004(2)
P2 0.026(2) 0.034(3) 0.037(3) 0.007(2) 0.009(2) 0.002(2)
C1 0.025(10) 0.051(14) 0.060(15) 0.010(11) 0.007(10) 0.007(9)
C2 0.045(12) 0.061(16) 0.037(12) 0.010(11) 0.004(10) 0.017(11)
C3 0.050(13) 0.041(13) 0.049(13) 0.004(11) 0.021(11) -0.006(10)
C4 0.066(16) 0.059(16) 0.058(16) 0.036(13) 0.037(13) 0.018(13)
C5 0.035(11) 0.043(13) 0.052(13) 0.004(11) 0.026(10) -0.002(9)
C6 0.031(10) 0.049(14) 0.059(14) 0.000(11) 0.022(10) -0.003(9)
C7 0.028(10) 0.065(16) 0.048(13) 0.005(12) 0.006(9) -0.011(10)
C8 0.052(15) 0.063(18) 0.072(18) -0.015(15) 0.020(13) -0.010(13)
C9 0.089(19) 0.041(14) 0.050(15) -0.011(12) 0.027(14) -0.018(13)
C10 0.030(10) 0.065(16) 0.051(14) 0.010(12) 0.016(10) 0.013(10)
C11 0.065(16) 0.063(16) 0.054(15) 0.002(13) 0.036(13) -0.016(13)
C12 0.051(14) 0.063(17) 0.058(16) 0.021(13) 0.026(12) -0.002(12)
C13 0.038(11) 0.035(11) 0.044(12) 0.001(10) 0.012(9) -0.010(9)
C14 0.036(12) 0.09(2) 0.065(16) -0.016(15) 0.008(11) -0.015(13)
C15 0.036(11) 0.058(16) 0.047(13) -0.013(11) -0.002(10) 0.001(10)
C16 0.039(12) 0.050(14) 0.070(17) 0.002(12) 0.037(12) -0.008(10)
C17 0.076(19) 0.059(18) 0.09(2) 0.021(16) 0.042(17) 0.032(15)
C18 0.054(13) 0.034(12) 0.047(13) 0.008(10) -0.009(11) 0.007(10)
O3 0.28(5) 0.12(3) 0.35(6) -0.10(4) 0.23(5) -0.03(3)
C19 0.25(6) 0.15(3) 0.23(5) 0.13(3) -0.09(4) -0.13(4)
C20 0.25(6) 0.15(3) 0.23(5) 0.13(3) -0.09(4) -0.13(4)
C21 0.08(3) 0.15(5) 0.20(5) 0.03(4) 0.01(3) -0.02(3)
C22 0.11(3) 0.11(3) 0.18(5) -0.06(3) 0.09(3) -0.02(3)

_geom_special_details            
;
 All esds (except the esd in the dihedral angle between two l.s. planes)
 are estimated using the full covariance matrix.  The cell esds are taken
 into account individually in the estimation of esds in distances, angles
 and torsion angles; correlations between esds in cell parameters are only
 used when they are defined by crystal symmetry.  An approximate (isotropic)
 treatment of cell esds is used for estimating esds involving l.s. planes.
;

loop_
_geom_bond_atom_site_label_1
_geom_bond_atom_site_label_2
_geom_bond_distance
_geom_bond_site_symmetry_2
_geom_bond_publ_flag
Ni1 P2 2.224(5) . ?
Ni1 P1 2.226(5) . ?
Ni1 Cl2 2.409(5) . ?
Ni1 U1 2.620(3) . ?
U1 N2 2.236(17) . ?
U1 N1 2.241(16) . ?
U1 O2 2.523(13) . ?
U1 O1 2.548(15) . ?
U1 Cl1 2.711(5) . ?
U1 Cl2 2.820(5) 2_645 ?
U1 P1 2.969(5) . ?
U1 P2 2.994(5) . ?
Cl2 U1 2.820(5) 2_655 ?
N1 C1 1.44(3) . ?
N1 P1 1.648(16) . ?
N2 C6 1.51(3) . ?
N2 P2 1.656(17) . ?
O1 C3 1.42(3) . ?
O1 C2 1.45(3) . ?
O2 C4 1.43(3) . ?
O2 C5 1.46(2) . ?
P1 C7 1.85(2) . ?
P1 C10 1.87(2) . ?
P2 C16 1.83(2) . ?
P2 C13 1.83(2) . ?
C1 C2 1.55(3) . ?
C1 H1A 0.9900 . ?
C1 H1B 0.9900 . ?
C2 H2A 0.9901 . ?
C2 H2B 0.9900 . ?
C3 C4 1.51(3) . ?
C3 H3A 0.9901 . ?
C3 H3B 0.9901 . ?
C4 H4A 0.9901 . ?
C4 H4B 0.9900 . ?
C5 C6 1.53(3) . ?
C5 H5A 0.9899 . ?
C5 H5B 0.9900 . ?
C6 H6A 0.9900 . ?
C6 H6B 0.9900 . ?
C7 C8 1.49(3) . ?
C7 C9 1.57(3) . ?
C7 H7 0.9999 . ?
C8 H8A 0.9800 . ?
C8 H8B 0.9800 . ?
C8 H8C 0.9801 . ?
C9 H9A 0.9800 . ?
C9 H9B 0.9800 . ?
C9 H9C 0.9800 . ?
C10 C12 1.51(3) . ?
C10 C11 1.52(4) . ?
C10 H10 0.9999 . ?
C11 H11A 0.9800 . ?
C11 H11B 0.9801 . ?
C11 H11C 0.9800 . ?
C12 H12A 0.9800 . ?
C12 H12B 0.9800 . ?
C12 H12C 0.9801 . ?
C13 C15 1.52(3) . ?
C13 C14 1.52(3) . ?
C13 H13 1.0000 . ?
C14 H14A 0.9802 . ?
C14 H14B 0.9800 . ?
C14 H14C 0.9800 . ?
C15 H15A 0.9800 . ?
C15 H15B 0.9800 . ?
C15 H15C 0.9801 . ?
C16 C17 1.55(4) . ?
C16 C18 1.58(3) . ?
C16 H16 1.0000 . ?
C17 H17A 0.9800 . ?
C17 H17B 0.9800 . ?
C17 H17C 0.9799 . ?
C18 H18A 0.9799 . ?
C18 H18B 0.9800 . ?
C18 H18C 0.9800 . ?
O3 C19 1.4432 . ?
O3 C22 1.4433 . ?
C19 C20 1.5349 . ?
C19 H19A 0.9600 . ?
C19 H19B 0.9599 . ?
C20 C21 1.5387 . ?
C20 H20A 0.9601 . ?
C20 H20B 0.9600 . ?
C21 C22 1.5349 . ?
C21 H21A 0.9600 . ?
C21 H21B 0.9601 . ?
C22 H22A 0.9601 . ?
C22 H22B 0.9599 . ?

loop_
_geom_angle_atom_site_label_1
_geom_angle_atom_site_label_2
_geom_angle_atom_site_label_3
_geom_angle
_geom_angle_site_symmetry_1
_geom_angle_site_symmetry_3
_geom_angle_publ_flag
P2 Ni1 P1 150.6(2) . . ?
P2 Ni1 Cl2 109.2(2) . . ?
P1 Ni1 Cl2 100.2(2) . . ?
P2 Ni1 U1 75.85(15) . . ?
P1 Ni1 U1 75.06(16) . . ?
Cl2 Ni1 U1 170.77(18) . . ?
N2 U1 N1 158.6(6) . . ?
N2 U1 O2 67.1(5) . . ?
N1 U1 O2 134.0(5) . . ?
N2 U1 O1 134.1(5) . . ?
N1 U1 O1 67.3(5) . . ?
O2 U1 O1 67.1(5) . . ?
N2 U1 Ni1 79.1(4) . . ?
N1 U1 Ni1 79.7(4) . . ?
O2 U1 Ni1 146.2(3) . . ?
O1 U1 Ni1 146.5(3) . . ?
N2 U1 Cl1 91.8(5) . . ?
N1 U1 Cl1 95.2(5) . . ?
O2 U1 Cl1 80.1(3) . . ?
O1 U1 Cl1 77.7(4) . . ?
Ni1 U1 Cl1 100.70(14) . . ?
N2 U1 Cl2 94.6(5) . 2_645 ?
N1 U1 Cl2 88.0(5) . 2_645 ?
O2 U1 Cl2 79.2(3) . 2_645 ?
O1 U1 Cl2 79.7(4) . 2_645 ?
Ni1 U1 Cl2 105.42(13) . 2_645 ?
Cl1 U1 Cl2 153.83(17) . 2_645 ?
N2 U1 P1 125.5(4) . . ?
N1 U1 P1 33.3(4) . . ?
O2 U1 P1 167.4(3) . . ?
O1 U1 P1 100.4(3) . . ?
Ni1 U1 P1 46.43(11) . . ?
Cl1 U1 P1 99.25(16) . . ?
Cl2 U1 P1 97.58(15) 2_645 . ?
N2 U1 P2 33.1(4) . . ?
N1 U1 P2 125.7(4) . . ?
O2 U1 P2 100.2(3) . . ?
O1 U1 P2 167.0(3) . . ?
Ni1 U1 P2 46.09(11) . . ?
Cl1 U1 P2 98.41(16) . . ?
Cl2 U1 P2 100.74(15) 2_645 . ?
P1 U1 P2 92.44(14) . . ?
Ni1 Cl2 U1 167.2(2) . 2_655 ?
C1 N1 P1 136.1(15) . . ?
C1 N1 U1 124.9(12) . . ?
P1 N1 U1 98.4(8) . . ?
C6 N2 P2 134.0(14) . . ?
C6 N2 U1 126.0(13) . . ?
P2 N2 U1 99.5(8) . . ?
C3 O1 C2 114.4(17) . . ?
C3 O1 U1 111.5(13) . . ?
C2 O1 U1 110.6(12) . . ?
C4 O2 C5 114.5(15) . . ?
C4 O2 U1 113.8(13) . . ?
C5 O2 U1 109.1(11) . . ?
N1 P1 C7 108.5(10) . . ?
N1 P1 C10 107.0(10) . . ?
C7 P1 C10 104.4(11) . . ?
N1 P1 Ni1 106.8(6) . . ?
C7 P1 Ni1 114.7(8) . . ?
C10 P1 Ni1 115.0(7) . . ?
N1 P1 U1 48.3(6) . . ?
C7 P1 U1 126.6(7) . . ?
C10 P1 U1 127.1(8) . . ?
Ni1 P1 U1 58.51(13) . . ?
N2 P2 C16 105.7(10) . . ?
N2 P2 C13 108.8(10) . . ?
C16 P2 C13 103.0(11) . . ?
N2 P2 Ni1 105.5(6) . . ?
C16 P2 Ni1 119.3(8) . . ?
C13 P2 Ni1 113.9(7) . . ?
N2 P2 U1 47.5(6) . . ?
C16 P2 U1 129.7(9) . . ?
C13 P2 U1 124.5(7) . . ?
Ni1 P2 U1 58.06(13) . . ?
N1 C1 C2 109.1(17) . . ?
N1 C1 H1A 108.6 . . ?
C2 C1 H1A 109.2 . . ?
N1 C1 H1B 111.0 . . ?
C2 C1 H1B 110.6 . . ?
H1A C1 H1B 108.2 . . ?
O1 C2 C1 105.5(18) . . ?
O1 C2 H2A 111.0 . . ?
C1 C2 H2A 110.2 . . ?
O1 C2 H2B 110.6 . . ?
C1 C2 H2B 110.7 . . ?
H2A C2 H2B 108.9 . . ?
O1 C3 C4 109.1(19) . . ?
O1 C3 H3A 110.1 . . ?
C4 C3 H3A 109.8 . . ?
O1 C3 H3B 109.9 . . ?
C4 C3 H3B 109.6 . . ?
H3A C3 H3B 108.3 . . ?
O2 C4 C3 108.1(17) . . ?
O2 C4 H4A 110.5 . . ?
C3 C4 H4A 110.6 . . ?
O2 C4 H4B 109.5 . . ?
C3 C4 H4B 109.7 . . ?
H4A C4 H4B 108.4 . . ?
O2 C5 C6 108.2(16) . . ?
O2 C5 H5A 109.9 . . ?
C6 C5 H5A 110.0 . . ?
O2 C5 H5B 110.0 . . ?
C6 C5 H5B 110.3 . . ?
H5A C5 H5B 108.5 . . ?
N2 C6 C5 106.6(16) . . ?
N2 C6 H6A 110.4 . . ?
C5 C6 H6A 110.0 . . ?
N2 C6 H6B 110.7 . . ?
C5 C6 H6B 110.6 . . ?
H6A C6 H6B 108.5 . . ?
C8 C7 C9 111(2) . . ?
C8 C7 P1 116.6(19) . . ?
C9 C7 P1 107.9(15) . . ?
C8 C7 H7 106.9 . . ?
C9 C7 H7 106.7 . . ?
P1 C7 H7 107.2 . . ?
C7 C8 H8A 109.4 . . ?
C7 C8 H8B 109.6 . . ?
H8A C8 H8B 109.5 . . ?
C7 C8 H8C 109.4 . . ?
H8A C8 H8C 109.5 . . ?
H8B C8 H8C 109.5 . . ?
C7 C9 H9A 109.2 . . ?
C7 C9 H9B 110.5 . . ?
H9A C9 H9B 109.5 . . ?
C7 C9 H9C 108.7 . . ?
H9A C9 H9C 109.5 . . ?
H9B C9 H9C 109.5 . . ?
C12 C10 C11 111(2) . . ?
C12 C10 P1 111.2(18) . . ?
C11 C10 P1 108.4(14) . . ?
C12 C10 H10 109.4 . . ?
C11 C10 H10 108.1 . . ?
P1 C10 H10 108.9 . . ?
C10 C11 H11A 108.8 . . ?
C10 C11 H11B 109.8 . . ?
H11A C11 H11B 109.5 . . ?
C10 C11 H11C 109.8 . . ?
H11A C11 H11C 109.5 . . ?
H11B C11 H11C 109.5 . . ?
C10 C12 H12A 108.8 . . ?
C10 C12 H12B 109.5 . . ?
H12A C12 H12B 109.5 . . ?
C10 C12 H12C 110.1 . . ?
H12A C12 H12C 109.5 . . ?
H12B C12 H12C 109.5 . . ?
C15 C13 C14 108.9(19) . . ?
C15 C13 P2 109.9(15) . . ?
C14 C13 P2 115.2(16) . . ?
C15 C13 H13 107.2 . . ?
C14 C13 H13 108.0 . . ?
P2 C13 H13 107.4 . . ?
C13 C14 H14A 109.4 . . ?
C13 C14 H14B 109.0 . . ?
H14A C14 H14B 109.5 . . ?
C13 C14 H14C 110.0 . . ?
H14A C14 H14C 109.5 . . ?
H14B C14 H14C 109.5 . . ?
C13 C15 H15A 109.3 . . ?
C13 C15 H15B 109.0 . . ?
H15A C15 H15B 109.5 . . ?
C13 C15 H15C 110.0 . . ?
H15A C15 H15C 109.5 . . ?
H15B C15 H15C 109.5 . . ?
C17 C16 C18 111.3(19) . . ?
C17 C16 P2 108.8(17) . . ?
C18 C16 P2 114.0(14) . . ?
C17 C16 H16 107.5 . . ?
C18 C16 H16 107.3 . . ?
P2 C16 H16 107.6 . . ?
C16 C17 H17A 109.5 . . ?
C16 C17 H17B 109.3 . . ?
H17A C17 H17B 109.5 . . ?
C16 C17 H17C 109.6 . . ?
H17A C17 H17C 109.5 . . ?
H17B C17 H17C 109.5 . . ?
C16 C18 H18A 110.3 . . ?
C16 C18 H18B 109.0 . . ?
H18A C18 H18B 109.5 . . ?
C16 C18 H18C 109.1 . . ?
H18A C18 H18C 109.5 . . ?
H18B C18 H18C 109.5 . . ?
C19 O3 C22 109.5 . . ?
O3 C19 C20 106.4 . . ?
O3 C19 H19A 110.4 . . ?
C20 C19 H19A 110.4 . . ?
O3 C19 H19B 110.4 . . ?
C20 C19 H19B 110.4 . . ?
H19A C19 H19B 108.6 . . ?
C19 C20 C21 101.5 . . ?
C19 C20 H20A 111.5 . . ?
C21 C20 H20A 111.5 . . ?
C19 C20 H20B 111.5 . . ?
C21 C20 H20B 111.5 . . ?
H20A C20 H20B 109.3 . . ?
C22 C21 C20 101.5 . . ?
C22 C21 H21A 111.5 . . ?
C20 C21 H21A 111.5 . . ?
C22 C21 H21B 111.5 . . ?
C20 C21 H21B 111.5 . . ?
H21A C21 H21B 109.3 . . ?
O3 C22 C21 106.4 . . ?
O3 C22 H22A 110.4 . . ?
C21 C22 H22A 110.4 . . ?
O3 C22 H22B 110.5 . . ?
C21 C22 H22B 110.5 . . ?
H22A C22 H22B 108.6 . . ?

_refine_diff_density_max         4.361
_refine_diff_density_min         -2.234
_refine_diff_density_rms         0.341

_shelxl_version_number           2014-3

_shelx_res_file                  
;
TITL f111_a.res in P2(1)/n
CELL  1.34139  11.3508  12.9137  20.5975   90.000   95.165   90.000
ZERR    4.000   0.0018   0.0021   0.0036    0.000    0.007    0.000
LATT 1
SYMM 1/2-X, 1/2+Y, 1/2-Z
SFAC C  Cl N  Ni O  P  U  H
UNIT 88 8 8 4 12 8 4 192
L.S. 8
ACTA
BOND $H
FMAP 2
PLAN 15
LIST 6
eadp c19 c20
TEMP -80.160
WGHT    0.000000  266.922485
FVAR       0.21139
NI1   4    0.733447    0.641101    0.282938    11.00000    0.02315    0.03395 =
         0.03829    0.00311    0.01109    0.00089
U1    7    0.736845    0.474632    0.355815    11.00000    0.02744    0.03185 =
         0.03718    0.00166    0.01280    0.00100
CL1   2    0.730045    0.560434    0.475564    11.00000    0.04480    0.04845 =
         0.03963   -0.01027    0.01311    0.00079
CL2   2    0.747937    0.807037    0.230795    11.00000    0.04269    0.03075 =
         0.04824    0.00836    0.01206   -0.00044
N1    3    0.931322    0.499402    0.351098    11.00000    0.03923    0.03841 =
         0.03780    0.01525    0.02228    0.00510
N2    3    0.542116    0.496752    0.332937    11.00000    0.03457    0.03272 =
         0.04555    0.00887    0.00413    0.00220
O1    5    0.862640    0.349488    0.428273    11.00000    0.03938    0.04299 =
         0.06072    0.00187    0.02182    0.00980
O2    5    0.615427    0.340225    0.408638    11.00000    0.04452    0.02697 =
         0.03383    0.00358    0.02053    0.00491
P1    6    0.924431    0.605277    0.306232    11.00000    0.02507    0.03677 =
         0.03929    0.00399    0.01172    0.00416
P2    6    0.543685    0.599173    0.284653    11.00000    0.02593    0.03399 =
         0.03666    0.00708    0.00932    0.00223
C1    1    1.023059    0.441482    0.387608    11.00000    0.02547    0.05066 =
         0.06008    0.01031    0.00701    0.00688
AFIX   3
H1A   8    1.045229    0.478082    0.429148    11.00000   -1.20000
H1B   8    1.094309    0.436192    0.363398    11.00000   -1.20000
AFIX   0
C2    1    0.975396    0.332078    0.402541    11.00000    0.04489    0.06088 =
         0.03716    0.00988    0.00384    0.01671
AFIX   3
H2A   8    0.965727    0.290148    0.362171    11.00000   -1.20000
H2B   8    1.030456    0.295868    0.434961    11.00000   -1.20000
AFIX   0
C3    1    0.799164    0.257353    0.440462    11.00000    0.04958    0.04051 =
         0.04851    0.00412    0.02078   -0.00634
AFIX   3
H3A   8    0.843404    0.216123    0.475103    11.00000   -1.20000
H3B   8    0.789082    0.214703    0.400403    11.00000   -1.20000
AFIX   0
C4    1    0.679204    0.286218    0.461392    11.00000    0.06617    0.05863 =
         0.05806    0.03595    0.03714    0.01847
AFIX   3
H4A   8    0.635404    0.223518    0.472912    11.00000   -1.20000
H4B   8    0.689033    0.331828    0.500132    11.00000   -1.20000
AFIX   0
C5    1    0.504705    0.387266    0.424969    11.00000    0.03510    0.04315 =
         0.05154    0.00363    0.02561   -0.00158
AFIX   3
H5A   8    0.521055    0.439356    0.459879    11.00000   -1.20000
H5B   8    0.451965    0.333526    0.440709    11.00000   -1.20000
AFIX   0
C6    1    0.446060    0.439084    0.363725    11.00000    0.03058    0.04907 =
         0.05860    0.00013    0.02217   -0.00255
AFIX   3
H6A   8    0.410170    0.386044    0.333375    11.00000   -1.20000
H6B   8    0.383140    0.487214    0.374986    11.00000   -1.20000
AFIX   0
C7    1    1.010077    0.707967    0.351363    11.00000    0.02811    0.06504 =
         0.04772    0.00539    0.00570   -0.01088
AFIX   3
H7    8    1.010857    0.769286    0.321763    11.00000   -1.20000
AFIX   0
C8    1    1.135792    0.683721    0.373344    11.00000    0.05202    0.06345 =
         0.07234   -0.01534    0.02004   -0.00976
AFIX   3
H8A   8    1.179744    0.748421    0.381564    11.00000   -1.50000
H8B   8    1.171174    0.644091    0.339474    11.00000   -1.50000
H8C   8    1.139092    0.642831    0.413554    11.00000   -1.50000
AFIX   0
C9    1    0.940193    0.741349    0.410254    11.00000    0.08865    0.04065 =
         0.04974   -0.01069    0.02659   -0.01756
AFIX   3
H9A   8    0.942583    0.684880    0.442134    11.00000   -1.50000
H9B   8    0.857733    0.757219    0.395364    11.00000   -1.50000
H9C   8    0.978023    0.802969    0.430574    11.00000   -1.50000
AFIX   0
C10   1    1.008673    0.578809    0.233809    11.00000    0.02956    0.06540 =
         0.05122    0.00964    0.01554    0.01321
AFIX   3
H10   8    1.078284    0.534039    0.247709    11.00000   -1.20000
AFIX   0
C11   1    0.928659    0.519247    0.183777    11.00000    0.06475    0.06270 =
         0.05405    0.00182    0.03560   -0.01552
AFIX   3
H11A  8    0.850080    0.551287    0.180117    11.00000   -1.50000
H11B  8    0.922270    0.447057    0.197717    11.00000   -1.50000
H11C  8    0.961290    0.521496    0.141337    11.00000   -1.50000
AFIX   0
C12   1    1.051156    0.678114    0.204960    11.00000    0.05106    0.06316 =
         0.05843    0.02061    0.02628   -0.00192
AFIX   3
H12A  8    1.097906    0.660974    0.168681    11.00000   -1.50000
H12B  8    1.100576    0.716244    0.238340    11.00000   -1.50000
H12C  8    0.983486    0.721064    0.188960    11.00000   -1.50000
AFIX   0
C13   1    0.470262    0.565447    0.204482    11.00000    0.03832    0.03493 =
         0.04413    0.00052    0.01247   -0.00954
AFIX   3
H13   8    0.454182    0.631538    0.179972    11.00000   -1.20000
AFIX   0
C14   1    0.353579    0.507548    0.205800    11.00000    0.03572    0.08882 =
         0.06528   -0.01638    0.00829   -0.01518
AFIX   3
H14A  8    0.321759    0.491878    0.161060    11.00000   -1.50000
H14B  8    0.297449    0.551306    0.226720    11.00000   -1.50000
H14C  8    0.366009    0.442887    0.230370    11.00000   -1.50000
AFIX   0
C15   1    0.553113    0.501771    0.166506    11.00000    0.03607    0.05837 =
         0.04722   -0.01287   -0.00210    0.00075
AFIX   3
H15A  8    0.560633    0.432051    0.185206    11.00000   -1.50000
H15B  8    0.630953    0.535151    0.169486    11.00000   -1.50000
H15C  8    0.521883    0.497111    0.120666    11.00000   -1.50000
AFIX   0
C16   1    0.441921    0.692210    0.316083    11.00000    0.03866    0.04965 =
         0.06956    0.00224    0.03686   -0.00754
AFIX   3
H16   8    0.368811    0.653730    0.325303    11.00000   -1.20000
AFIX   0
C17   1    0.498587    0.735801    0.381859    11.00000    0.07565    0.05850 =
         0.08722    0.02067    0.04237    0.03162
AFIX   3
H17A  8    0.567518    0.778190    0.374049    11.00000   -1.50000
H17B  8    0.523528    0.678130    0.410829    11.00000   -1.50000
H17C  8    0.440667    0.778350    0.402249    11.00000   -1.50000
AFIX   0
C18   1    0.402764    0.782372    0.266819    11.00000    0.05434    0.03377 =
         0.04733    0.00824   -0.00912    0.00741
AFIX   3
H18A  8    0.362824    0.837402    0.289178    11.00000   -1.50000
H18B  8    0.348644    0.754182    0.231438    11.00000   -1.50000
H18C  8    0.472944    0.810752    0.248768    11.00000   -1.50000
O3    5    0.848913    0.897422    0.534718    11.00000    0.28252    0.11549 =
         0.35394   -0.10215    0.22707   -0.02672
C19   1    0.815153    1.002981    0.519388    11.00000    0.25227    0.14993 =
         0.22763    0.13111   -0.08944   -0.13068
H19A  8    0.861084    1.030111    0.486349    11.00000   -1.20000
H19B  8    0.827553    1.045841    0.557468    11.00000   -1.20000
C20   1    0.683453    1.000302    0.494809    11.00000    0.25227    0.14993 =
         0.22763    0.13111   -0.08944   -0.13068
H20A  8    0.672444    0.987382    0.448758    11.00000   -1.20000
H20B  8    0.644463    1.063722    0.504418    11.00000   -1.20000
C21   1    0.639074    0.909072    0.534028    11.00000    0.07820    0.15473 =
         0.20110    0.03076    0.00619   -0.02391
H21A  8    0.568604    0.879052    0.512578    11.00000   -1.20000
H21B  8    0.624113    0.929912    0.577268    11.00000   -1.20000
C22   1    0.744173    0.834122    0.535058    11.00000    0.10690    0.11410 =
         0.18216   -0.05810    0.08576   -0.02004
H22A  8    0.748133    0.791762    0.573498    11.00000   -1.20000
H22B  8    0.736393    0.789852    0.497479    11.00000   -1.20000
AFIX   0
HKLF 4

REM  f111_a.res in P2(1)/n
REM R1 =  0.0977 for    4562 Fo > 4sig(Fo)  and  0.1126 for all    5406 data
REM    277 parameters refined using      0 restraints

END

WGHT      0.0001    265.8297

REM Highest difference peak  4.361,  deepest hole -2.234,  1-sigma level  0.341
Q1    1   0.7428  0.5430  0.3612  11.00000  0.05    4.36
Q2    1   0.7384  0.3989  0.3557  11.00000  0.05    3.84
Q3    1   0.6772  0.4749  0.3160  11.00000  0.05    3.83
Q4    1   0.8035  0.4693  0.3973  11.00000  0.05    3.22
Q5    1   0.7593  1.0437  0.5248  11.00000  0.05    2.64
Q6    1   1.1432  0.5885  0.2887  11.00000  0.05    2.24
Q7    1   0.6472  0.5236  0.3359  11.00000  0.05    1.93
Q8    1   0.7586  0.7165  0.2370  11.00000  0.05    1.89
Q9    1   0.6861  0.4736  0.3783  11.00000  0.05    1.80
Q10   1   0.7837  0.4782  0.3325  11.00000  0.05    1.77
Q11   1   0.3403  0.5909  0.4284  11.00000  0.05    1.74
Q12   1   1.1372  0.4466  0.2731  11.00000  0.05    1.74
Q13   1   0.7104  0.9748  0.5683  11.00000  0.05    1.67
Q14   1   0.8648  0.4759  0.3472  11.00000  0.05    1.67
Q15   1   0.6435  1.0232  0.5460  11.00000  0.05    1.64
;
_shelx_res_checksum              53496
####################################################################### 
# 
# This file contains crystal structure data downloaded from the 
# Cambridge Structural Database (CSD) hosted by the Cambridge 
# Crystallographic Data Centre (CCDC).
# 
# Full information about CCDC data access policies and citation 
# guidelines are available at http://www.ccdc.cam.ac.uk/access/V1 
# 
# Audit and citation data items may have been added by the CCDC. 
# Please retain this information to preserve the provenance of 
# this file and to allow appropriate attribution of the data. 
# 
#######################################################################

data_f0808
_database_code_depnum_ccdc_archive 'CCDC 1979171'
loop_
_audit_author_name
_audit_author_address
'Congqing Zhu'
;Nanjing University
China
;
_audit_update_record             
;
2020-01-21 deposited with the CCDC.	2020-03-13 downloaded from the CCDC.
;

_audit_creation_method           SHELXL-2014/7
_shelx_SHELXL_version_number     2014/7
_chemical_name_systematic        ?
_chemical_name_common            ?
_chemical_melting_point          ?
_chemical_formula_moiety         ?
_chemical_formula_sum            'C44 H96 Cl4 N4 Ni2 O5 P4 U2'
_chemical_formula_weight         1620.40

loop_
_atom_type_symbol
_atom_type_description
_atom_type_scat_dispersion_real
_atom_type_scat_dispersion_imag
_atom_type_scat_source
C C 0.0033 0.0016 'International Tables Vol C Tables 4.2.6.8 and 6.1.1.4'
N N 0.0061 0.0033 'International Tables Vol C Tables 4.2.6.8 and 6.1.1.4'
O O 0.0106 0.0060 'International Tables Vol C Tables 4.2.6.8 and 6.1.1.4'
P P 0.1023 0.0942 'International Tables Vol C Tables 4.2.6.8 and 6.1.1.4'
Cl Cl 0.1484 0.1585 'International Tables Vol C Tables 4.2.6.8 and 6.1.1.4'
Ni Ni 0.3393 1.1124 'International Tables Vol C Tables 4.2.6.8 and 6.1.1.4'
U U -9.6767 9.6646 'International Tables Vol C Tables 4.2.6.8 and 6.1.1.4'
H H 0.0000 0.0000 'International Tables Vol C Tables 4.2.6.8 and 6.1.1.4'

_space_group_crystal_system      monoclinic
_space_group_IT_number           14
_space_group_name_H-M_alt        'P 21/n'
_space_group_name_Hall           '-P 2yn'

_shelx_space_group_comment       
;
The symmetry employed for this shelxl refinement is uniquely defined
by the following loop, which should always be used as a source of
symmetry information in preference to the above space-group names.
They are only intended as comments.
;

loop_
_space_group_symop_operation_xyz
'x, y, z'
'-x+1/2, y+1/2, -z+1/2'
'-x, -y, -z'
'x-1/2, -y-1/2, z-1/2'

_cell_length_a                   14.5223(19)
_cell_length_b                   15.8953(18)
_cell_length_c                   27.339(3)
_cell_angle_alpha                90
_cell_angle_beta                 103.728(3)
_cell_angle_gamma                90
_cell_volume                     6130.5(13)
_cell_formula_units_Z            4
_cell_measurement_temperature    173(2)
_cell_measurement_reflns_used    9881
_cell_measurement_theta_min      2.56
_cell_measurement_theta_max      27.6

_exptl_crystal_description       block
_exptl_crystal_colour            ?
_exptl_crystal_density_meas      ?
_exptl_crystal_density_method    ?
_exptl_crystal_density_diffrn    1.756
_exptl_crystal_F_000             3184
_exptl_transmission_factor_min   ?
_exptl_transmission_factor_max   ?
_exptl_crystal_size_max          0.1
_exptl_crystal_size_mid          0.1
_exptl_crystal_size_min          0.1
_exptl_absorpt_coefficient_mu    6.192
_shelx_estimated_absorpt_T_min   ?
_shelx_estimated_absorpt_T_max   ?
_exptl_absorpt_correction_type   ?
_exptl_absorpt_correction_T_min  ?
_exptl_absorpt_correction_T_max  ?
_exptl_absorpt_process_details   ?
_exptl_absorpt_special_details   ?
_diffrn_ambient_temperature      173(2)
_diffrn_radiation_wavelength     0.71073
_diffrn_radiation_type           MoK\a
_diffrn_source                   ?
_diffrn_measurement_device_type  'BRUKER Smart Apex CCD area detector'
_diffrn_measurement_method       ?
_diffrn_detector_area_resol_mean ?
_diffrn_reflns_number            42883
_diffrn_reflns_av_unetI/netI     0.0834
_diffrn_reflns_av_R_equivalents  0.1182
_diffrn_reflns_limit_h_min       -17
_diffrn_reflns_limit_h_max       14
_diffrn_reflns_limit_k_min       -18
_diffrn_reflns_limit_k_max       18
_diffrn_reflns_limit_l_min       -27
_diffrn_reflns_limit_l_max       32
_diffrn_reflns_theta_min         1.930
_diffrn_reflns_theta_max         25.000
_diffrn_reflns_theta_full        25.000
_diffrn_measured_fraction_theta_max 0.999
_diffrn_measured_fraction_theta_full 0.999
_diffrn_reflns_Laue_measured_fraction_max 0.999
_diffrn_reflns_Laue_measured_fraction_full 0.999
_diffrn_reflns_point_group_measured_fraction_max 0.999
_diffrn_reflns_point_group_measured_fraction_full 0.999
_reflns_number_total             10800
_reflns_number_gt                9064
_reflns_threshold_expression     'I > 2\s(I)'
_reflns_Friedel_coverage         0.000
_reflns_Friedel_fraction_max     .
_reflns_Friedel_fraction_full    .

_reflns_special_details          
;
 Reflections were merged by SHELXL according to the crystal
 class for the calculation of statistics and refinement.
 
 _reflns_Friedel_fraction is defined as the number of unique
 Friedel pairs measured divided by the number that would be
 possible theoretically, ignoring centric projections and
 systematic absences.
;

_computing_data_collection       ?
_computing_cell_refinement       ?
_computing_data_reduction        ?
_computing_structure_solution    ?
_computing_structure_refinement  'SHELXL-2014/7 (Sheldrick, 2014)'
_computing_molecular_graphics    ?
_computing_publication_material  ?
_refine_special_details          ?
_refine_ls_structure_factor_coef Fsqd
_refine_ls_matrix_type           full
_refine_ls_weighting_scheme      calc
_refine_ls_weighting_details     
'w=1/[\s^2^(Fo^2^)+(0.0859P)^2^+45.2425P] where P=(Fo^2^+2Fc^2^)/3'
_atom_sites_solution_primary     ?
_atom_sites_solution_secondary   ?
_atom_sites_solution_hydrogens   geom
_refine_ls_hydrogen_treatment    constr
_refine_ls_extinction_method     none
_refine_ls_extinction_coef       .
_refine_ls_number_reflns         10800
_refine_ls_number_parameters     581
_refine_ls_number_restraints     15
_refine_ls_R_factor_all          0.0591
_refine_ls_R_factor_gt           0.0465
_refine_ls_wR_factor_ref         0.1495
_refine_ls_wR_factor_gt          0.1383
_refine_ls_goodness_of_fit_ref   1.002
_refine_ls_restrained_S_all      1.004
_refine_ls_shift/su_max          0.001
_refine_ls_shift/su_mean         0.000

loop_
_atom_site_label
_atom_site_type_symbol
_atom_site_fract_x
_atom_site_fract_y
_atom_site_fract_z
_atom_site_U_iso_or_equiv
_atom_site_adp_type
_atom_site_occupancy
_atom_site_site_symmetry_order
_atom_site_calc_flag
_atom_site_refinement_flags_posn
_atom_site_refinement_flags_adp
_atom_site_refinement_flags_occupancy
_atom_site_disorder_assembly
_atom_site_disorder_group
U1 U 0.40410(2) 0.26539(2) 0.20565(2) 0.02735(12) Uani 1 1 d . . . . .
U2 U 0.58244(2) 0.49134(2) 0.25896(2) 0.02254(11) Uani 1 1 d . . . . .
Ni1 Ni 0.43536(8) 0.43529(6) 0.16050(3) 0.0235(2) Uani 1 1 d . . . . .
Ni2 Ni 0.52726(8) 0.33486(6) 0.30894(4) 0.0263(2) Uani 1 1 d . . . . .
N1 N 0.3084(7) 0.2738(5) 0.1282(3) 0.043(2) Uani 1 1 d . U . . .
N2 N 0.3479(6) 0.2145(5) 0.2696(3) 0.0362(18) Uani 1 1 d . . . . .
N3 N 0.6367(5) 0.5282(4) 0.1912(2) 0.0286(16) Uani 1 1 d . . . . .
N4 N 0.6698(6) 0.4882(4) 0.3389(2) 0.0282(16) Uani 1 1 d . . . . .
Cl1 Cl 0.4958(2) 0.13416(18) 0.18242(13) 0.0699(10) Uani 1 1 d . . . . .
Cl2 Cl 0.49856(19) 0.63452(13) 0.27318(9) 0.0419(6) Uani 1 1 d . . . . .
Cl3 Cl 0.59706(15) 0.31745(12) 0.24294(7) 0.0271(4) Uani 1 1 d . . . . .
Cl4 Cl 0.39073(15) 0.43790(12) 0.23413(7) 0.0283(4) Uani 1 1 d . . . . .
O1 O 0.2711(6) 0.1591(5) 0.1820(3) 0.072(3) Uani 1 1 d . . . . .
O2 O 0.7300(5) 0.5787(4) 0.2773(2) 0.0383(16) Uani 1 1 d . . . . .
O4 O 0.883(3) 0.515(3) 0.5711(13) 0.34(2) Uani 1 1 d . . . . .
O5 O 0.5616(15) 0.8866(19) 0.2091(13) 0.259(11) Uani 1 1 d . . . . .
P1 P 0.32814(18) 0.36832(14) 0.10527(8) 0.0319(5) Uani 1 1 d . . . . .
P2 P 0.41940(17) 0.25158(13) 0.32327(8) 0.0293(5) Uani 1 1 d . . . . .
P3 P 0.55337(17) 0.49845(12) 0.14079(7) 0.0247(5) Uani 1 1 d . . . . .
P4 P 0.62200(17) 0.40894(13) 0.36655(7) 0.0265(5) Uani 1 1 d . . . . .
C1 C 0.2339(10) 0.2157(7) 0.1034(4) 0.059(3) Uani 1 1 d . U . . .
H1A H 0.1731 0.2443 0.0960 0.071 Uiso 1 1 calc R U . . .
H1B H 0.2463 0.1965 0.0719 0.071 Uiso 1 1 calc R U . . .
C2 C 0.2310(13) 0.1437(9) 0.1363(5) 0.091(4) Uani 1 1 d . U . . .
H2A H 0.1654 0.1283 0.1339 0.110 Uiso 1 1 calc R U . . .
H2B H 0.2621 0.0962 0.1248 0.110 Uiso 1 1 calc R U . . .
C3 C 0.2644(10) 0.1005(7) 0.2213(4) 0.065(4) Uani 1 1 d . . . . .
H3A H 0.3140 0.0585 0.2256 0.078 Uiso 1 1 calc R U . . .
H3B H 0.2034 0.0724 0.2135 0.078 Uiso 1 1 calc R U . . .
C4 C 0.2757(8) 0.1528(7) 0.2674(4) 0.051(3) Uani 1 1 d . . . . .
H4A H 0.2162 0.1805 0.2674 0.061 Uiso 1 1 calc R U . . .
H4B H 0.2922 0.1170 0.2969 0.061 Uiso 1 1 calc R U . . .
C5 C 0.7224(7) 0.5769(6) 0.1916(3) 0.035(2) Uani 1 1 d . . . . .
H5A H 0.7129 0.6114 0.1615 0.043 Uiso 1 1 calc R U . . .
H5B H 0.7753 0.5393 0.1922 0.043 Uiso 1 1 calc R U . . .
C6 C 0.7430(9) 0.6318(6) 0.2380(3) 0.045(3) Uani 1 1 d . . . . .
H6A H 0.8075 0.6530 0.2449 0.054 Uiso 1 1 calc R U . . .
H6B H 0.6997 0.6792 0.2337 0.054 Uiso 1 1 calc R U . . .
C7 C 0.7490(7) 0.6165(6) 0.3274(3) 0.037(2) Uani 1 1 d . . . . .
H7A H 0.7000 0.6565 0.3299 0.045 Uiso 1 1 calc R U . . .
H7B H 0.8099 0.6448 0.3352 0.045 Uiso 1 1 calc R U . . .
C8 C 0.7492(7) 0.5431(6) 0.3619(3) 0.033(2) Uani 1 1 d . . . . .
H8A H 0.8085 0.5125 0.3668 0.040 Uiso 1 1 calc R U . . .
H8B H 0.7424 0.5626 0.3945 0.040 Uiso 1 1 calc R U . . .
C9 C 0.3513(7) 0.3486(6) 0.0416(3) 0.039(2) Uani 1 1 d . . . . .
H9 H 0.3808 0.3998 0.0324 0.046 Uiso 1 1 calc R U . . .
C10 C 0.2650(9) 0.3314(7) -0.0012(4) 0.057(3) Uani 1 1 d . . . . .
H10A H 0.2854 0.3153 -0.0308 0.086 Uiso 1 1 calc R U . . .
H10B H 0.2270 0.3814 -0.0081 0.086 Uiso 1 1 calc R U . . .
H10C H 0.2283 0.2868 0.0083 0.086 Uiso 1 1 calc R U . . .
C11 C 0.4251(9) 0.2791(7) 0.0462(4) 0.054(3) Uani 1 1 d . . . . .
H11A H 0.3964 0.2259 0.0499 0.081 Uiso 1 1 calc R U . . .
H11B H 0.4760 0.2895 0.0752 0.081 Uiso 1 1 calc R U . . .
H11C H 0.4495 0.2782 0.0165 0.081 Uiso 1 1 calc R U . . .
C12 C 0.2106(8) 0.4201(7) 0.0912(4) 0.047(3) Uani 1 1 d . . . . .
H12 H 0.1666 0.3854 0.0666 0.057 Uiso 1 1 calc R U . . .
C13 C 0.1733(8) 0.4256(9) 0.1389(5) 0.061(3) Uani 1 1 d . . . . .
H13A H 0.2133 0.4623 0.1627 0.092 Uiso 1 1 calc R U . . .
H13B H 0.1734 0.3705 0.1533 0.092 Uiso 1 1 calc R U . . .
H13C H 0.1099 0.4474 0.1305 0.092 Uiso 1 1 calc R U . . .
C14 C 0.2154(8) 0.5084(7) 0.0678(5) 0.058(3) Uani 1 1 d . . . . .
H14A H 0.1552 0.5360 0.0637 0.088 Uiso 1 1 calc R U . . .
H14B H 0.2303 0.5026 0.0356 0.088 Uiso 1 1 calc R U . . .
H14C H 0.2635 0.5413 0.0897 0.088 Uiso 1 1 calc R U . . .
C15 C 0.3386(7) 0.2979(7) 0.3600(4) 0.041(2) Uani 1 1 d . . . . .
H15 H 0.3794 0.3233 0.3901 0.049 Uiso 1 1 calc R U . . .
C16 C 0.2829(9) 0.3698(8) 0.3297(4) 0.058(3) Uani 1 1 d . . . . .
H16A H 0.2519 0.3500 0.2968 0.087 Uiso 1 1 calc R U . . .
H16B H 0.3255 0.4147 0.3268 0.087 Uiso 1 1 calc R U . . .
H16C H 0.2364 0.3900 0.3466 0.087 Uiso 1 1 calc R U . . .
C17 C 0.2729(10) 0.2375(8) 0.3785(5) 0.061(3) Uani 1 1 d . . . . .
H17A H 0.2338 0.2684 0.3959 0.092 Uiso 1 1 calc R U . . .
H17B H 0.3100 0.1971 0.4009 0.092 Uiso 1 1 calc R U . . .
H17C H 0.2336 0.2087 0.3502 0.092 Uiso 1 1 calc R U . . .
C18 C 0.4666(7) 0.1547(6) 0.3589(4) 0.039(2) Uani 1 1 d . . . . .
H18 H 0.4136 0.1162 0.3580 0.047 Uiso 1 1 calc R U . . .
C19 C 0.5360(11) 0.1120(7) 0.3325(5) 0.068(4) Uani 1 1 d . . . . .
H19A H 0.5918 0.1461 0.3362 0.103 Uiso 1 1 calc R U . . .
H19B H 0.5064 0.1053 0.2974 0.103 Uiso 1 1 calc R U . . .
H19C H 0.5532 0.0578 0.3473 0.103 Uiso 1 1 calc R U . . .
C20 C 0.5152(9) 0.1714(7) 0.4135(4) 0.055(3) Uani 1 1 d . . . . .
H20A H 0.5398 0.1196 0.4294 0.082 Uiso 1 1 calc R U . . .
H20B H 0.4703 0.1947 0.4305 0.082 Uiso 1 1 calc R U . . .
H20C H 0.5663 0.2104 0.4151 0.082 Uiso 1 1 calc R U . . .
C21 C 0.6130(6) 0.4364(5) 0.0993(3) 0.0304(19) Uani 1 1 d . . . . .
H21 H 0.5630 0.4185 0.0704 0.036 Uiso 1 1 calc R U . . .
C22 C 0.6558(8) 0.3563(6) 0.1260(4) 0.043(2) Uani 1 1 d . . . . .
H22A H 0.6664 0.3164 0.1015 0.064 Uiso 1 1 calc R U . . .
H22B H 0.6129 0.3327 0.1442 0.064 Uiso 1 1 calc R U . . .
H22C H 0.7150 0.3694 0.1490 0.064 Uiso 1 1 calc R U . . .
C23 C 0.6868(9) 0.4833(7) 0.0778(4) 0.051(3) Uani 1 1 d . . . . .
H23A H 0.7404 0.4974 0.1046 0.076 Uiso 1 1 calc R U . . .
H23B H 0.6593 0.5339 0.0614 0.076 Uiso 1 1 calc R U . . .
H23C H 0.7070 0.4480 0.0538 0.076 Uiso 1 1 calc R U . . .
C24 C 0.5207(7) 0.5982(6) 0.1041(3) 0.034(2) Uani 1 1 d . . . . .
H24 H 0.5794 0.6251 0.1005 0.041 Uiso 1 1 calc R U . . .
C25 C 0.4587(8) 0.5836(7) 0.0518(3) 0.048(3) Uani 1 1 d . . . . .
H25A H 0.4011 0.5561 0.0544 0.072 Uiso 1 1 calc R U . . .
H25B H 0.4918 0.5487 0.0330 0.072 Uiso 1 1 calc R U . . .
H25C H 0.4438 0.6366 0.0350 0.072 Uiso 1 1 calc R U . . .
C26 C 0.4722(8) 0.6578(6) 0.1343(4) 0.046(3) Uani 1 1 d . . . . .
H26A H 0.4552 0.7090 0.1157 0.069 Uiso 1 1 calc R U . . .
H26B H 0.5149 0.6702 0.1660 0.069 Uiso 1 1 calc R U . . .
H26C H 0.4162 0.6314 0.1400 0.069 Uiso 1 1 calc R U . . .
C27 C 0.7220(7) 0.3410(5) 0.3999(3) 0.036(2) Uani 1 1 d . . . . .
H27 H 0.6941 0.2943 0.4148 0.043 Uiso 1 1 calc R U . . .
C28 C 0.7716(9) 0.3028(8) 0.3616(4) 0.064(4) Uani 1 1 d . . . . .
H28A H 0.7938 0.3471 0.3434 0.096 Uiso 1 1 calc R U . . .
H28B H 0.7277 0.2680 0.3384 0.096 Uiso 1 1 calc R U . . .
H28C H 0.8244 0.2694 0.3789 0.096 Uiso 1 1 calc R U . . .
C29 C 0.7959(8) 0.3828(7) 0.4429(4) 0.054(3) Uani 1 1 d . . . . .
H29A H 0.8389 0.3409 0.4604 0.081 Uiso 1 1 calc R U . . .
H29B H 0.7642 0.4093 0.4659 0.081 Uiso 1 1 calc R U . . .
H29C H 0.8306 0.4244 0.4292 0.081 Uiso 1 1 calc R U . . .
C30 C 0.5848(8) 0.4603(6) 0.4194(3) 0.041(2) Uani 1 1 d . . . . .
H30 H 0.6365 0.4974 0.4363 0.050 Uiso 1 1 calc R U . . .
C31 C 0.5644(9) 0.4004(7) 0.4586(3) 0.051(3) Uani 1 1 d . . . . .
H31A H 0.5481 0.4320 0.4853 0.076 Uiso 1 1 calc R U . . .
H31B H 0.6197 0.3670 0.4721 0.076 Uiso 1 1 calc R U . . .
H31C H 0.5126 0.3643 0.4434 0.076 Uiso 1 1 calc R U . . .
C32 C 0.4974(9) 0.5156(7) 0.3991(4) 0.051(3) Uani 1 1 d . . . . .
H32A H 0.4444 0.4806 0.3840 0.077 Uiso 1 1 calc R U . . .
H32B H 0.5103 0.5538 0.3744 0.077 Uiso 1 1 calc R U . . .
H32C H 0.4828 0.5470 0.4263 0.077 Uiso 1 1 calc R U . . .
C37 C 0.790(2) 0.5385(18) 0.5498(9) 0.181(15) Uani 1 1 d D . . . .
H37A H 0.7667 0.5754 0.5724 0.217 Uiso 1 1 calc R U . . .
H37B H 0.7494 0.4895 0.5429 0.217 Uiso 1 1 calc R U . . .
C38 C 0.7924(17) 0.5822(12) 0.5033(8) 0.114(7) Uani 1 1 d D . . . .
H38A H 0.7816 0.5428 0.4755 0.137 Uiso 1 1 calc R U . . .
H38B H 0.7432 0.6248 0.4961 0.137 Uiso 1 1 calc R U . . .
C39 C 0.884(2) 0.621(2) 0.5097(14) 0.25(2) Uani 1 1 d D . . . .
H39A H 0.8795 0.6817 0.5079 0.296 Uiso 1 1 calc R U . . .
H39B H 0.9169 0.6008 0.4849 0.296 Uiso 1 1 calc R U . . .
C40 C 0.931(3) 0.592(3) 0.5610(14) 0.31(3) Uani 1 1 d D . . . .
H40A H 0.9974 0.5806 0.5633 0.376 Uiso 1 1 calc R U . . .
H40B H 0.9262 0.6347 0.5855 0.376 Uiso 1 1 calc R U . . .
C41 C 0.476(2) 0.887(3) 0.2258(18) 0.259(11) Uani 1 1 d . . . . .
H41A H 0.4426 0.9393 0.2165 0.311 Uiso 1 1 calc R U . . .
H41B H 0.4355 0.8411 0.2098 0.311 Uiso 1 1 calc R U . . .
C42 C 0.496(3) 0.8771(16) 0.2770(16) 0.24(2) Uani 1 1 d . . . . .
H42A H 0.4844 0.8200 0.2863 0.289 Uiso 1 1 calc R U . . .
H42B H 0.4600 0.9159 0.2924 0.289 Uiso 1 1 calc R U . . .
C43 C 0.6039(12) 0.8983(15) 0.2917(7) 0.109(7) Uani 1 1 d . . . . .
H43A H 0.6141 0.9560 0.3032 0.131 Uiso 1 1 calc R U . . .
H43B H 0.6374 0.8612 0.3181 0.131 Uiso 1 1 calc R U . . .
C44 C 0.6344(15) 0.8863(19) 0.2481(8) 0.149(11) Uani 1 1 d . . . . .
H44A H 0.6780 0.9308 0.2445 0.179 Uiso 1 1 calc R U . . .
H44B H 0.6675 0.8331 0.2497 0.179 Uiso 1 1 calc R U . . .
O3 O 0.8683(16) 0.2228(13) 0.0577(14) 0.41(3) Uani 1 1 d G . . . .
C33 C 0.9644(16) 0.2390(18) 0.0821(12) 0.259(11) Uani 1 1 d G . . . .
H33A H 1.0054 0.1976 0.0720 0.311 Uiso 1 1 calc R U . . .
H33B H 0.9730 0.2359 0.1184 0.311 Uiso 1 1 calc R U . . .
C34 C 0.9876(18) 0.3209(18) 0.0680(13) 0.27(3) Uani 1 1 d G . . . .
H34A H 1.0395 0.3179 0.0513 0.328 Uiso 1 1 calc R U . . .
H34B H 1.0071 0.3561 0.0976 0.328 Uiso 1 1 calc R U . . .
C35 C 0.906(3) 0.3552(13) 0.0349(12) 0.26(2) Uani 1 1 d G . . . .
H35A H 0.8870 0.4066 0.0490 0.309 Uiso 1 1 calc R U . . .
H35B H 0.9194 0.3684 0.0027 0.309 Uiso 1 1 calc R U . . .
C36 C 0.8322(17) 0.2946(19) 0.0286(10) 0.206(15) Uani 1 1 d G . . . .
H36A H 0.8110 0.2793 -0.0067 0.247 Uiso 1 1 calc R U . . .
H36B H 0.7786 0.3176 0.0397 0.247 Uiso 1 1 calc R U . . .

loop_
_atom_site_aniso_label
_atom_site_aniso_U_11
_atom_site_aniso_U_22
_atom_site_aniso_U_33
_atom_site_aniso_U_23
_atom_site_aniso_U_13
_atom_site_aniso_U_12
U1 0.0281(2) 0.02108(17) 0.02931(18) -0.00277(11) -0.00020(14) -0.00386(12)
U2 0.0272(2) 0.01940(16) 0.01892(16) -0.00073(10) 0.00132(13) -0.00431(11)
Ni1 0.0254(6) 0.0234(5) 0.0200(5) -0.0028(4) 0.0018(4) -0.0035(4)
Ni2 0.0295(6) 0.0261(5) 0.0231(5) 0.0012(4) 0.0055(4) -0.0050(4)
N1 0.053(5) 0.033(4) 0.030(4) 0.004(3) -0.015(3) -0.014(4)
N2 0.027(4) 0.035(4) 0.045(4) 0.007(3) 0.006(3) -0.014(3)
N3 0.031(4) 0.030(4) 0.023(3) 0.000(3) 0.003(3) -0.009(3)
N4 0.033(4) 0.026(3) 0.023(3) -0.003(3) 0.002(3) -0.005(3)
Cl1 0.060(2) 0.0471(15) 0.090(2) -0.0336(15) -0.0073(16) 0.0164(14)
Cl2 0.0529(16) 0.0280(10) 0.0408(12) -0.0038(9) 0.0030(11) 0.0059(10)
Cl3 0.0313(12) 0.0239(9) 0.0255(9) -0.0012(7) 0.0054(8) 0.0027(8)
Cl4 0.0318(12) 0.0267(9) 0.0275(9) -0.0051(7) 0.0090(8) -0.0074(8)
O1 0.075(6) 0.084(6) 0.046(4) 0.016(4) -0.011(4) -0.066(5)
O2 0.049(4) 0.033(3) 0.028(3) 0.002(2) -0.003(3) -0.016(3)
O4 0.33(5) 0.35(5) 0.23(3) 0.01(3) -0.14(3) -0.04(4)
O5 0.093(10) 0.28(2) 0.38(3) 0.02(2) 0.006(17) 0.024(16)
P1 0.0375(14) 0.0280(11) 0.0244(10) -0.0012(8) -0.0045(9) -0.0082(10)
P2 0.0299(13) 0.0268(10) 0.0308(11) 0.0049(8) 0.0066(9) -0.0034(9)
P3 0.0287(13) 0.0259(10) 0.0189(10) -0.0008(7) 0.0044(9) -0.0028(9)
P4 0.0347(13) 0.0245(10) 0.0181(9) 0.0003(7) 0.0020(8) 0.0005(9)
C1 0.067(6) 0.050(5) 0.045(5) 0.004(4) -0.019(5) -0.032(5)
C2 0.106(9) 0.077(7) 0.066(7) 0.015(6) -0.031(7) -0.050(7)
C3 0.074(9) 0.054(7) 0.058(7) 0.009(5) -0.002(6) -0.035(7)
C4 0.034(6) 0.059(7) 0.057(7) 0.009(5) 0.005(5) -0.022(5)
C5 0.026(5) 0.037(5) 0.038(5) 0.005(4) -0.002(4) -0.010(4)
C6 0.055(7) 0.042(5) 0.033(5) 0.006(4) -0.001(5) -0.019(5)
C7 0.037(6) 0.036(5) 0.038(5) -0.014(4) 0.005(4) -0.013(4)
C8 0.029(5) 0.038(5) 0.027(4) -0.001(4) -0.005(4) -0.008(4)
C9 0.044(6) 0.041(5) 0.026(4) -0.004(4) -0.001(4) -0.010(5)
C10 0.076(9) 0.048(6) 0.035(5) -0.005(4) -0.011(5) -0.010(6)
C11 0.070(9) 0.048(6) 0.041(6) -0.019(5) 0.008(5) -0.008(6)
C12 0.043(6) 0.052(6) 0.039(5) -0.009(4) -0.006(4) -0.004(5)
C13 0.021(5) 0.087(9) 0.073(8) -0.016(7) 0.003(5) 0.015(6)
C14 0.027(6) 0.053(6) 0.088(9) 0.005(6) -0.003(6) 0.017(5)
C15 0.033(6) 0.051(6) 0.043(5) 0.011(4) 0.015(4) -0.001(5)
C16 0.060(8) 0.066(7) 0.057(7) 0.011(6) 0.030(6) 0.019(6)
C17 0.060(8) 0.066(7) 0.071(8) 0.009(6) 0.042(7) -0.006(6)
C18 0.039(6) 0.029(4) 0.047(5) 0.010(4) 0.008(4) -0.002(4)
C19 0.095(11) 0.047(6) 0.066(8) 0.016(6) 0.024(7) 0.030(7)
C20 0.061(8) 0.047(6) 0.048(6) 0.022(5) -0.002(5) -0.001(6)
C21 0.028(5) 0.038(5) 0.025(4) -0.004(3) 0.007(3) 0.003(4)
C22 0.041(6) 0.052(6) 0.036(5) -0.002(4) 0.010(4) 0.021(5)
C23 0.053(7) 0.070(7) 0.037(5) -0.004(5) 0.025(5) -0.005(6)
C24 0.041(6) 0.037(5) 0.023(4) 0.009(3) 0.006(4) -0.008(4)
C25 0.064(8) 0.051(6) 0.022(4) 0.006(4) -0.006(4) -0.008(5)
C26 0.058(7) 0.033(5) 0.045(6) 0.008(4) 0.008(5) 0.011(5)
C27 0.040(6) 0.029(4) 0.035(5) 0.008(4) 0.000(4) 0.005(4)
C28 0.065(9) 0.069(8) 0.047(6) -0.002(5) -0.007(6) 0.042(7)
C29 0.051(7) 0.048(6) 0.044(6) 0.007(5) -0.025(5) 0.014(5)
C30 0.064(7) 0.038(5) 0.022(4) -0.005(4) 0.011(4) 0.002(5)
C31 0.077(9) 0.054(6) 0.023(5) 0.000(4) 0.015(5) -0.001(6)
C32 0.070(9) 0.048(6) 0.038(5) -0.004(4) 0.020(5) 0.021(6)
C37 0.15(3) 0.25(4) 0.14(2) -0.12(3) 0.04(2) -0.05(3)
C38 0.14(2) 0.094(13) 0.089(13) 0.007(10) -0.005(13) 0.014(13)
C39 0.28(5) 0.25(4) 0.18(3) -0.02(3) -0.01(3) -0.16(4)
C40 0.24(5) 0.39(7) 0.25(5) -0.19(5) -0.06(4) -0.11(5)
C41 0.093(10) 0.28(2) 0.38(3) 0.02(2) 0.006(17) 0.024(16)
C42 0.33(5) 0.089(16) 0.41(6) 0.02(3) 0.30(5) 0.01(2)
C43 0.073(12) 0.155(18) 0.090(12) -0.008(11) -0.001(9) 0.063(13)
C44 0.084(14) 0.25(3) 0.108(15) -0.076(18) 0.010(12) -0.037(19)
O3 0.19(3) 0.24(3) 0.74(9) 0.23(4) -0.04(4) 0.05(2)
C33 0.093(10) 0.28(2) 0.38(3) 0.02(2) 0.006(17) 0.024(16)
C34 0.28(5) 0.16(3) 0.31(5) 0.04(3) -0.08(4) -0.13(3)
C35 0.29(6) 0.23(4) 0.26(5) 0.14(4) 0.10(4) 0.00(4)
C36 0.17(4) 0.22(4) 0.20(3) 0.04(3) -0.01(3) 0.01(3)

_geom_special_details            
;
 All esds (except the esd in the dihedral angle between two l.s. planes)
 are estimated using the full covariance matrix.  The cell esds are taken
 into account individually in the estimation of esds in distances, angles
 and torsion angles; correlations between esds in cell parameters are only
 used when they are defined by crystal symmetry.  An approximate (isotropic)
 treatment of cell esds is used for estimating esds involving l.s. planes.
;

loop_
_geom_bond_atom_site_label_1
_geom_bond_atom_site_label_2
_geom_bond_distance
_geom_bond_site_symmetry_2
_geom_bond_publ_flag
U1 N1 2.243(7) . ?
U1 N2 2.248(7) . ?
U1 O1 2.532(7) . ?
U1 Cl1 2.633(3) . ?
U1 Cl3 2.867(2) . ?
U1 Cl4 2.8696(19) . ?
U1 Ni1 3.0477(11) . ?
U1 P1 3.160(2) . ?
U1 Ni2 3.1615(11) . ?
U1 P2 3.178(2) . ?
U2 N4 2.252(7) . ?
U2 N3 2.256(7) . ?
U2 O2 2.502(6) . ?
U2 Cl2 2.653(2) . ?
U2 Cl3 2.8145(19) . ?
U2 Cl4 2.835(2) . ?
U2 Ni2 3.0358(10) . ?
U2 Ni1 3.1421(10) . ?
U2 P4 3.146(2) . ?
U2 P3 3.159(2) . ?
Ni1 P3 2.162(3) . ?
Ni1 P1 2.173(2) . ?
Ni1 Cl4 2.257(2) . ?
Ni2 P2 2.157(3) . ?
Ni2 P4 2.175(2) . ?
Ni2 Cl3 2.286(2) . ?
N1 C1 1.462(12) . ?
N1 P1 1.679(8) . ?
N2 C4 1.427(12) . ?
N2 P2 1.689(8) . ?
N3 C5 1.464(11) . ?
N3 P3 1.672(7) . ?
N4 C8 1.463(11) . ?
N4 P4 1.700(7) . ?
O1 C2 1.272(14) . ?
O1 C3 1.442(13) . ?
O2 C6 1.415(11) . ?
O2 C7 1.460(10) . ?
O4 C37 1.39(4) . ?
O4 C40 1.47(5) . ?
O5 C44 1.31(3) . ?
O5 C41 1.42(4) . ?
P1 C12 1.851(12) . ?
P1 C9 1.877(9) . ?
P2 C18 1.864(9) . ?
P2 C15 1.866(10) . ?
P3 C21 1.863(8) . ?
P3 C24 1.876(8) . ?
P4 C30 1.848(9) . ?
P4 C27 1.864(9) . ?
C1 C2 1.461(16) . ?
C3 C4 1.486(16) . ?
C5 C6 1.511(13) . ?
C7 C8 1.501(13) . ?
C9 C10 1.522(13) . ?
C9 C11 1.522(15) . ?
C12 C13 1.527(16) . ?
C12 C14 1.551(16) . ?
C15 C17 1.523(14) . ?
C15 C16 1.525(14) . ?
C18 C20 1.514(14) . ?
C18 C19 1.531(15) . ?
C21 C22 1.524(12) . ?
C21 C23 1.534(13) . ?
C24 C25 1.516(12) . ?
C24 C26 1.531(13) . ?
C27 C28 1.530(15) . ?
C27 C29 1.542(13) . ?
C30 C31 1.515(13) . ?
C30 C32 1.535(15) . ?
C37 C38 1.456(18) . ?
C38 C39 1.439(18) . ?
C39 C40 1.481(19) . ?
C41 C42 1.37(5) . ?
C42 C43 1.56(4) . ?
C43 C44 1.38(2) . ?
O3 C33 1.4200 . ?
O3 C36 1.4200 . ?
C33 C34 1.4200 . ?
C34 C35 1.4200 . ?
C35 C36 1.4200 . ?

loop_
_geom_angle_atom_site_label_1
_geom_angle_atom_site_label_2
_geom_angle_atom_site_label_3
_geom_angle
_geom_angle_site_symmetry_1
_geom_angle_site_symmetry_3
_geom_angle_publ_flag
N1 U1 N2 119.8(3) . . ?
N1 U1 O1 62.3(3) . . ?
N2 U1 O1 64.1(3) . . ?
N1 U1 Cl1 93.2(2) . . ?
N2 U1 Cl1 101.6(2) . . ?
O1 U1 Cl1 79.0(3) . . ?
N1 U1 Cl3 130.7(2) . . ?
N2 U1 Cl3 109.4(2) . . ?
O1 U1 Cl3 154.9(2) . . ?
Cl1 U1 Cl3 78.85(8) . . ?
N1 U1 Cl4 97.6(2) . . ?
N2 U1 Cl4 94.1(2) . . ?
O1 U1 Cl4 127.6(3) . . ?
Cl1 U1 Cl4 153.29(9) . . ?
Cl3 U1 Cl4 75.59(6) . . ?
N1 U1 Ni1 71.54(19) . . ?
N2 U1 Ni1 138.6(2) . . ?
O1 U1 Ni1 131.76(19) . . ?
Cl1 U1 Ni1 118.15(9) . . ?
Cl3 U1 Ni1 70.20(4) . . ?
Cl4 U1 Ni1 44.71(4) . . ?
N1 U1 P1 30.62(19) . . ?
N2 U1 P1 138.2(2) . . ?
O1 U1 P1 92.07(18) . . ?
Cl1 U1 P1 107.04(9) . . ?
Cl3 U1 P1 105.64(6) . . ?
Cl4 U1 P1 73.07(6) . . ?
Ni1 U1 P1 40.93(4) . . ?
N1 U1 Ni2 156.09(19) . . ?
N2 U1 Ni2 70.34(19) . . ?
O1 U1 Ni2 134.16(17) . . ?
Cl1 U1 Ni2 106.31(7) . . ?
Cl3 U1 Ni2 44.24(4) . . ?
Cl4 U1 Ni2 58.95(5) . . ?
Ni1 U1 Ni2 86.86(3) . . ?
P1 U1 Ni2 126.99(4) . . ?
N1 U1 P2 146.9(3) . . ?
N2 U1 P2 30.6(2) . . ?
O1 U1 P2 94.47(18) . . ?
Cl1 U1 P2 105.76(9) . . ?
Cl3 U1 P2 80.35(6) . . ?
Cl4 U1 P2 77.55(6) . . ?
Ni1 U1 P2 119.32(4) . . ?
P1 U1 P2 147.21(6) . . ?
Ni2 U1 P2 39.78(5) . . ?
N4 U2 N3 125.2(3) . . ?
N4 U2 O2 63.9(2) . . ?
N3 U2 O2 64.6(2) . . ?
N4 U2 Cl2 92.81(18) . . ?
N3 U2 Cl2 99.20(19) . . ?
O2 U2 Cl2 84.03(17) . . ?
N4 U2 Cl3 94.80(17) . . ?
N3 U2 Cl3 94.19(18) . . ?
O2 U2 Cl3 118.91(16) . . ?
Cl2 U2 Cl3 156.84(7) . . ?
N4 U2 Cl4 121.4(2) . . ?
N3 U2 Cl4 113.32(19) . . ?
O2 U2 Cl4 163.73(16) . . ?
Cl2 U2 Cl4 80.39(7) . . ?
Cl3 U2 Cl4 76.97(6) . . ?
N4 U2 Ni2 72.14(18) . . ?
N3 U2 Ni2 139.75(18) . . ?
O2 U2 Ni2 132.03(14) . . ?
Cl2 U2 Ni2 117.22(6) . . ?
Cl3 U2 Ni2 45.82(4) . . ?
Cl4 U2 Ni2 60.86(5) . . ?
N4 U2 Ni1 159.54(17) . . ?
N3 U2 Ni1 70.67(18) . . ?
O2 U2 Ni1 134.80(14) . . ?
Cl2 U2 Ni1 97.26(6) . . ?
Cl3 U2 Ni1 69.47(4) . . ?
Cl4 U2 Ni1 43.99(4) . . ?
Ni2 U2 Ni1 87.41(3) . . ?
N4 U2 P4 31.53(18) . . ?
N3 U2 P4 148.7(2) . . ?
O2 U2 P4 94.94(14) . . ?
Cl2 U2 P4 102.03(6) . . ?
Cl3 U2 P4 74.50(5) . . ?
Cl4 U2 P4 92.87(6) . . ?
Ni2 U2 P4 41.16(4) . . ?
Ni1 U2 P4 128.25(4) . . ?
N4 U2 P3 154.3(2) . . ?
N3 U2 P3 30.56(18) . . ?
O2 U2 P3 94.89(14) . . ?
Cl2 U2 P3 99.47(6) . . ?
Cl3 U2 P3 82.69(5) . . ?
Cl4 U2 P3 83.14(6) . . ?
Ni2 U2 P3 120.27(4) . . ?
Ni1 U2 P3 40.13(5) . . ?
P4 U2 P3 157.15(5) . . ?
P3 Ni1 P1 122.27(9) . . ?
P3 Ni1 Cl4 128.78(9) . . ?
P1 Ni1 Cl4 108.58(9) . . ?
P3 Ni1 U1 135.69(7) . . ?
P1 Ni1 U1 72.32(6) . . ?
Cl4 Ni1 U1 63.46(5) . . ?
P3 Ni1 U2 70.36(6) . . ?
P1 Ni1 U2 164.48(7) . . ?
Cl4 Ni1 U2 60.75(6) . . ?
U1 Ni1 U2 92.33(3) . . ?
P2 Ni2 P4 124.24(9) . . ?
P2 Ni2 Cl3 123.10(9) . . ?
P4 Ni2 Cl3 108.31(9) . . ?
P2 Ni2 U2 149.93(8) . . ?
P4 Ni2 U2 72.13(6) . . ?
Cl3 Ni2 U2 61.98(5) . . ?
P2 Ni2 U1 70.52(7) . . ?
P4 Ni2 U1 164.22(7) . . ?
Cl3 Ni2 U1 61.03(6) . . ?
U2 Ni2 U1 92.17(3) . . ?
C1 N1 P1 124.4(6) . . ?
C1 N1 U1 128.7(6) . . ?
P1 N1 U1 106.5(4) . . ?
C4 N2 P2 124.8(7) . . ?
C4 N2 U1 127.8(6) . . ?
P2 N2 U1 106.8(4) . . ?
C5 N3 P3 127.1(6) . . ?
C5 N3 U2 126.4(5) . . ?
P3 N3 U2 106.1(4) . . ?
C8 N4 P4 127.8(6) . . ?
C8 N4 U2 127.5(5) . . ?
P4 N4 U2 104.6(3) . . ?
Ni2 Cl3 U2 72.21(6) . . ?
Ni2 Cl3 U1 74.73(7) . . ?
U2 Cl3 U1 103.61(6) . . ?
Ni1 Cl4 U2 75.25(6) . . ?
Ni1 Cl4 U1 71.83(6) . . ?
U2 Cl4 U1 103.03(7) . . ?
C2 O1 C3 120.8(9) . . ?
C2 O1 U1 121.5(8) . . ?
C3 O1 U1 115.0(6) . . ?
C6 O2 C7 115.9(7) . . ?
C6 O2 U2 116.2(5) . . ?
C7 O2 U2 112.2(5) . . ?
C37 O4 C40 99(3) . . ?
C44 O5 C41 110(3) . . ?
N1 P1 C12 104.1(5) . . ?
N1 P1 C9 106.4(4) . . ?
C12 P1 C9 104.0(5) . . ?
N1 P1 Ni1 109.6(3) . . ?
C12 P1 Ni1 113.6(3) . . ?
C9 P1 Ni1 118.0(3) . . ?
N1 P1 U1 42.9(3) . . ?
C12 P1 U1 121.7(4) . . ?
C9 P1 U1 128.1(3) . . ?
Ni1 P1 U1 66.75(6) . . ?
N2 P2 C18 103.9(4) . . ?
N2 P2 C15 105.6(5) . . ?
C18 P2 C15 104.2(4) . . ?
N2 P2 Ni2 112.3(3) . . ?
C18 P2 Ni2 114.1(3) . . ?
C15 P2 Ni2 115.6(3) . . ?
N2 P2 U1 42.6(3) . . ?
C18 P2 U1 121.0(3) . . ?
C15 P2 U1 127.9(3) . . ?
Ni2 P2 U1 69.71(6) . . ?
N3 P3 C21 107.5(4) . . ?
N3 P3 C24 104.1(4) . . ?
C21 P3 C24 102.6(4) . . ?
N3 P3 Ni1 112.8(3) . . ?
C21 P3 Ni1 114.6(3) . . ?
C24 P3 Ni1 114.3(3) . . ?
N3 P3 U2 43.3(2) . . ?
C21 P3 U2 129.4(3) . . ?
C24 P3 U2 122.1(3) . . ?
Ni1 P3 U2 69.51(6) . . ?
N4 P4 C30 104.2(4) . . ?
N4 P4 C27 107.1(4) . . ?
C30 P4 C27 102.3(4) . . ?
N4 P4 Ni2 109.5(2) . . ?
C30 P4 Ni2 123.6(4) . . ?
C27 P4 Ni2 109.0(3) . . ?
N4 P4 U2 43.8(2) . . ?
C30 P4 U2 121.6(3) . . ?
C27 P4 U2 130.3(3) . . ?
Ni2 P4 U2 66.71(6) . . ?
C2 C1 N1 109.6(9) . . ?
O1 C2 C1 112.4(11) . . ?
O1 C3 C4 104.9(9) . . ?
N2 C4 C3 110.7(9) . . ?
N3 C5 C6 108.0(8) . . ?
O2 C6 C5 104.9(7) . . ?
O2 C7 C8 104.0(7) . . ?
N4 C8 C7 108.0(7) . . ?
C10 C9 C11 111.7(8) . . ?
C10 C9 P1 116.5(8) . . ?
C11 C9 P1 108.7(7) . . ?
C13 C12 C14 111.1(10) . . ?
C13 C12 P1 110.1(7) . . ?
C14 C12 P1 111.0(8) . . ?
C17 C15 C16 111.1(9) . . ?
C17 C15 P2 116.9(8) . . ?
C16 C15 P2 109.0(7) . . ?
C20 C18 C19 109.8(10) . . ?
C20 C18 P2 113.5(7) . . ?
C19 C18 P2 108.7(7) . . ?
C22 C21 C23 110.3(8) . . ?
C22 C21 P3 110.3(6) . . ?
C23 C21 P3 116.4(7) . . ?
C25 C24 C26 110.9(9) . . ?
C25 C24 P3 113.1(7) . . ?
C26 C24 P3 109.0(6) . . ?
C28 C27 C29 109.7(10) . . ?
C28 C27 P4 109.5(6) . . ?
C29 C27 P4 116.4(6) . . ?
C31 C30 C32 109.4(10) . . ?
C31 C30 P4 114.7(7) . . ?
C32 C30 P4 110.0(6) . . ?
O4 C37 C38 106(3) . . ?
C39 C38 C37 108(2) . . ?
C38 C39 C40 101(2) . . ?
O4 C40 C39 108(2) . . ?
C42 C41 O5 110(3) . . ?
C41 C42 C43 101(2) . . ?
C44 C43 C42 104.8(19) . . ?
O5 C44 C43 110(2) . . ?
C33 O3 C36 108.0 . . ?
O3 C33 C34 108.0 . . ?
C33 C34 C35 108.0 . . ?
C36 C35 C34 108.0 . . ?
C35 C36 O3 108.0 . . ?

_refine_diff_density_max         2.691
_refine_diff_density_min         -2.743
_refine_diff_density_rms         0.250

_shelx_res_file                  
;

    f0808.res created by SHELXL-2014/7

TITL f0808 in P2(1)/n
CELL 0.71073  14.5223  15.8953  27.3386  90.000 103.728  90.000
ZERR   4.00   0.0019   0.0018   0.0031   0.000   0.003   0.000
LATT 1
SYMM 0.5-X, 0.5+Y, 0.5-Z
SFAC C  N  O  P  Cl Ni U  H
UNIT 176  16  20  16  16  8  8  384
OMIT 0 50
L.S. 20
ACTA
BOND
FMAP 2
PLAN 20
EADP O5 C33 C41
DFIX 1.5 C37 C38
DFIX 1.5 C38 C39
DFIX 1.5 C39 C40
SIMU 0.01 C2 C1 N1
TEMP 23.000
WGHT    0.085900   45.242500
FVAR       0.10888
MOLE 1
U1    7    0.404105    0.265393    0.205654    11.00000    0.02813    0.02108 =
         0.02931   -0.00277   -0.00020   -0.00386
U2    7    0.582445    0.491344    0.258959    11.00000    0.02722    0.01940 =
         0.01892   -0.00073    0.00132   -0.00431
NI1   6    0.435363    0.435287    0.160503    11.00000    0.02544    0.02339 =
         0.01997   -0.00277    0.00180   -0.00352
NI2   6    0.527260    0.334863    0.308943    11.00000    0.02950    0.02612 =
         0.02305    0.00117    0.00551   -0.00504
N1    2    0.308367    0.273848    0.128246    11.00000    0.05256    0.03281 =
         0.02976    0.00421   -0.01518   -0.01435
N2    2    0.347949    0.214531    0.269632    11.00000    0.02736    0.03529 =
         0.04458    0.00750    0.00598   -0.01402
N3    2    0.636711    0.528167    0.191193    11.00000    0.03090    0.03024 =
         0.02303   -0.00010    0.00327   -0.00887
N4    2    0.669785    0.488248    0.338900    11.00000    0.03333    0.02576 =
         0.02294   -0.00274    0.00173   -0.00514
CL1   5    0.495831    0.134156    0.182417    11.00000    0.06046    0.04708 =
         0.08965   -0.03361   -0.00730    0.01643
CL2   5    0.498556    0.634516    0.273181    11.00000    0.05286    0.02805 =
         0.04075   -0.00376    0.00297    0.00594
CL3   5    0.597056    0.317448    0.242942    11.00000    0.03134    0.02386 =
         0.02547   -0.00121    0.00542    0.00268
CL4   5    0.390733    0.437897    0.234134    11.00000    0.03178    0.02668 =
         0.02749   -0.00515    0.00896   -0.00738
O1    3    0.271136    0.159085    0.182023    11.00000    0.07453    0.08362 =
         0.04597    0.01567   -0.01096   -0.06566
O2    3    0.729986    0.578674    0.277279    11.00000    0.04855    0.03255 =
         0.02782    0.00173   -0.00290   -0.01557
O4    3    0.882994    0.514629    0.571135    11.00000    0.32567    0.35142 =
         0.22823    0.01364   -0.14278   -0.03807
O5    3    0.561625    0.886575    0.209134    11.00000    0.09260    0.27677 =
         0.38254    0.01848    0.00612    0.02388
P1    4    0.328143    0.368322    0.105272    11.00000    0.03746    0.02800 =
         0.02440   -0.00119   -0.00453   -0.00822
P2    4    0.419401    0.251576    0.323271    11.00000    0.02992    0.02683 =
         0.03084    0.00488    0.00664   -0.00340
P3    4    0.553367    0.498454    0.140788    11.00000    0.02873    0.02588 =
         0.01891   -0.00078    0.00441   -0.00281
P4    4    0.622000    0.408944    0.366550    11.00000    0.03471    0.02447 =
         0.01810    0.00034    0.00200    0.00051
C1    1    0.233885    0.215707    0.103410    11.00000    0.06706    0.04967 =
         0.04473    0.00447   -0.01887   -0.03202
AFIX  23
H1A   8    0.173116    0.244256    0.095954    11.00000   -1.20000
H1B   8    0.246339    0.196512    0.071918    11.00000   -1.20000
AFIX   0
C2    1    0.230976    0.143731    0.136259    11.00000    0.10588    0.07654 =
         0.06572    0.01547   -0.03089   -0.05026
AFIX  23
H2A   8    0.165432    0.128329    0.133891    11.00000   -1.20000
H2B   8    0.262077    0.096185    0.124781    11.00000   -1.20000
AFIX   0
C3    1    0.264399    0.100546    0.221298    11.00000    0.07419    0.05423 =
         0.05795    0.00945   -0.00154   -0.03479
AFIX  23
H3A   8    0.314039    0.058462    0.225551    11.00000   -1.20000
H3B   8    0.203372    0.072434    0.213543    11.00000   -1.20000
AFIX   0
C4    1    0.275724    0.152822    0.267387    11.00000    0.03403    0.05873 =
         0.05729    0.00895    0.00516   -0.02205
AFIX  23
H4A   8    0.216194    0.180523    0.267356    11.00000   -1.20000
H4B   8    0.292176    0.117045    0.296922    11.00000   -1.20000
AFIX   0
C5    1    0.722412    0.576852    0.191550    11.00000    0.02608    0.03742 =
         0.03797    0.00488   -0.00225   -0.00965
AFIX  23
H5A   8    0.712897    0.611391    0.161515    11.00000   -1.20000
H5B   8    0.775319    0.539295    0.192161    11.00000   -1.20000
AFIX   0
C6    1    0.742994    0.631844    0.237970    11.00000    0.05453    0.04243 =
         0.03308    0.00563   -0.00141   -0.01918
AFIX  23
H6A   8    0.807450    0.652997    0.244932    11.00000   -1.20000
H6B   8    0.699661    0.679178    0.233718    11.00000   -1.20000
AFIX   0
C7    1    0.749013    0.616460    0.327352    11.00000    0.03666    0.03575 =
         0.03780   -0.01395    0.00496   -0.01285
AFIX  23
H7A   8    0.699971    0.656540    0.329853    11.00000   -1.20000
H7B   8    0.809879    0.644846    0.335161    11.00000   -1.20000
AFIX   0
C8    1    0.749195    0.543091    0.361927    11.00000    0.02912    0.03832 =
         0.02723   -0.00093   -0.00488   -0.00828
AFIX  23
H8A   8    0.808492    0.512533    0.366765    11.00000   -1.20000
H8B   8    0.742358    0.562643    0.394490    11.00000   -1.20000
AFIX   0
C9    1    0.351320    0.348556    0.041557    11.00000    0.04433    0.04081 =
         0.02611   -0.00447   -0.00091   -0.00995
AFIX  13
H9    8    0.380802    0.399819    0.032422    11.00000   -1.20000
AFIX   0
C10   1    0.265021    0.331436   -0.001222    11.00000    0.07631    0.04816 =
         0.03500   -0.00489   -0.01114   -0.01043
AFIX 137
H10A  8    0.285378    0.315341   -0.030830    11.00000   -1.50000
H10B  8    0.226973    0.381380   -0.008100    11.00000   -1.50000
H10C  8    0.228283    0.286789    0.008283    11.00000   -1.50000
AFIX   0
C11   1    0.425122    0.279128    0.046233    11.00000    0.06952    0.04835 =
         0.04070   -0.01925    0.00812   -0.00806
AFIX 137
H11A  8    0.396393    0.225853    0.049948    11.00000   -1.50000
H11B  8    0.476000    0.289515    0.075171    11.00000   -1.50000
H11C  8    0.449510    0.278239    0.016529    11.00000   -1.50000
AFIX   0
C12   1    0.210592    0.420086    0.091214    11.00000    0.04256    0.05231 =
         0.03909   -0.00856   -0.00598   -0.00423
AFIX  13
H12   8    0.166573    0.385406    0.066626    11.00000   -1.20000
AFIX   0
C13   1    0.173316    0.425575    0.138862    11.00000    0.02078    0.08673 =
         0.07255   -0.01635    0.00319    0.01494
AFIX 137
H13A  8    0.213300    0.462261    0.162674    11.00000   -1.50000
H13B  8    0.173354    0.370529    0.153316    11.00000   -1.50000
H13C  8    0.109862    0.447384    0.130548    11.00000   -1.50000
AFIX   0
C14   1    0.215358    0.508382    0.067797    11.00000    0.02671    0.05256 =
         0.08750    0.00498   -0.00323    0.01735
AFIX 137
H14A  8    0.155188    0.535961    0.063659    11.00000   -1.50000
H14B  8    0.230293    0.502563    0.035588    11.00000   -1.50000
H14C  8    0.263546    0.541276    0.089651    11.00000   -1.50000
AFIX   0
C15   1    0.338638    0.297894    0.359952    11.00000    0.03313    0.05076 =
         0.04262    0.01109    0.01479   -0.00110
AFIX  13
H15   8    0.379420    0.323338    0.390058    11.00000   -1.20000
AFIX   0
C16   1    0.282947    0.369830    0.329735    11.00000    0.05959    0.06624 =
         0.05688    0.01132    0.03015    0.01892
AFIX 137
H16A  8    0.251906    0.350043    0.296768    11.00000   -1.50000
H16B  8    0.325520    0.414730    0.326800    11.00000   -1.50000
H16C  8    0.236366    0.389989    0.346621    11.00000   -1.50000
AFIX   0
C17   1    0.272950    0.237461    0.378471    11.00000    0.06047    0.06597 =
         0.07067    0.00928    0.04212   -0.00564
AFIX 137
H17A  8    0.233799    0.268427    0.395913    11.00000   -1.50000
H17B  8    0.310050    0.197120    0.400935    11.00000   -1.50000
H17C  8    0.233583    0.208733    0.350240    11.00000   -1.50000
AFIX   0
C18   1    0.466644    0.154722    0.358924    11.00000    0.03882    0.02929 =
         0.04730    0.00968    0.00795   -0.00238
AFIX  13
H18   8    0.413559    0.116234    0.358048    11.00000   -1.20000
AFIX   0
C19   1    0.535959    0.111982    0.332474    11.00000    0.09477    0.04690 =
         0.06607    0.01644    0.02369    0.02956
AFIX 137
H19A  8    0.591772    0.146053    0.336171    11.00000   -1.50000
H19B  8    0.506408    0.105327    0.297355    11.00000   -1.50000
H19C  8    0.553168    0.057762    0.347308    11.00000   -1.50000
AFIX   0
C20   1    0.515214    0.171385    0.413484    11.00000    0.06121    0.04729 =
         0.04786    0.02214   -0.00206   -0.00074
AFIX 137
H20A  8    0.539784    0.119581    0.429431    11.00000   -1.50000
H20B  8    0.470350    0.194715    0.430480    11.00000   -1.50000
H20C  8    0.566299    0.210423    0.415129    11.00000   -1.50000
AFIX   0
C21   1    0.613000    0.436423    0.099346    11.00000    0.02784    0.03840 =
         0.02519   -0.00362    0.00683    0.00302
AFIX  13
H21   8    0.563033    0.418489    0.070432    11.00000   -1.20000
AFIX   0
C22   1    0.655770    0.356335    0.125991    11.00000    0.04120    0.05219 =
         0.03557   -0.00204    0.01000    0.02117
AFIX 137
H22A  8    0.666353    0.316440    0.101533    11.00000   -1.50000
H22B  8    0.612949    0.332743    0.144186    11.00000   -1.50000
H22C  8    0.714953    0.369368    0.149039    11.00000   -1.50000
AFIX   0
C23   1    0.686839    0.483304    0.077759    11.00000    0.05265    0.07024 =
         0.03677   -0.00357    0.02491   -0.00529
AFIX 137
H23A  8    0.740415    0.497365    0.104560    11.00000   -1.50000
H23B  8    0.659257    0.533886    0.061414    11.00000   -1.50000
H23C  8    0.707048    0.447996    0.053794    11.00000   -1.50000
AFIX   0
C24   1    0.520700    0.598229    0.104139    11.00000    0.04096    0.03675 =
         0.02333    0.00913    0.00562   -0.00807
AFIX  13
H24   8    0.579422    0.625121    0.100483    11.00000   -1.20000
AFIX   0
C25   1    0.458681    0.583579    0.051840    11.00000    0.06372    0.05077 =
         0.02229    0.00610   -0.00568   -0.00812
AFIX 137
H25A  8    0.401137    0.556129    0.054414    11.00000   -1.50000
H25B  8    0.491836    0.548742    0.032996    11.00000   -1.50000
H25C  8    0.443800    0.636591    0.034994    11.00000   -1.50000
AFIX   0
C26   1    0.472250    0.657767    0.134261    11.00000    0.05776    0.03312 =
         0.04525    0.00774    0.00767    0.01066
AFIX 137
H26A  8    0.455188    0.708958    0.115688    11.00000   -1.50000
H26B  8    0.514943    0.670243    0.166007    11.00000   -1.50000
H26C  8    0.416237    0.631433    0.139975    11.00000   -1.50000
AFIX   0
C27   1    0.721968    0.341049    0.399876    11.00000    0.03988    0.02860 =
         0.03460    0.00841   -0.00049    0.00528
AFIX  13
H27   8    0.694072    0.294295    0.414766    11.00000   -1.20000
AFIX   0
C28   1    0.771566    0.302847    0.361594    11.00000    0.06516    0.06900 =
         0.04687   -0.00205   -0.00730    0.04158
AFIX 137
H28A  8    0.793784    0.347115    0.343438    11.00000   -1.50000
H28B  8    0.727683    0.268043    0.338433    11.00000   -1.50000
H28C  8    0.824352    0.269413    0.378889    11.00000   -1.50000
AFIX   0
C29   1    0.795883    0.382838    0.442908    11.00000    0.05136    0.04802 =
         0.04388    0.00750   -0.02496    0.01377
AFIX 137
H29A  8    0.838855    0.340871    0.460406    11.00000   -1.50000
H29B  8    0.764194    0.409255    0.465927    11.00000   -1.50000
H29C  8    0.830612    0.424402    0.429178    11.00000   -1.50000
AFIX   0
C30   1    0.584769    0.460324    0.419358    11.00000    0.06427    0.03800 =
         0.02232   -0.00505    0.01086    0.00247
AFIX  13
H30   8    0.636468    0.497435    0.436252    11.00000   -1.20000
AFIX   0
C31   1    0.564443    0.400424    0.458607    11.00000    0.07676    0.05449 =
         0.02330   -0.00025    0.01517   -0.00127
AFIX 137
H31A  8    0.548092    0.432035    0.485253    11.00000   -1.50000
H31B  8    0.619727    0.367030    0.472074    11.00000   -1.50000
H31C  8    0.512629    0.364252    0.443364    11.00000   -1.50000
AFIX   0
C32   1    0.497371    0.515610    0.399110    11.00000    0.06998    0.04850 =
         0.03819   -0.00435    0.01991    0.02113
AFIX 137
H32A  8    0.444374    0.480615    0.383993    11.00000   -1.50000
H32B  8    0.510260    0.553793    0.374353    11.00000   -1.50000
H32C  8    0.482820    0.547000    0.426320    11.00000   -1.50000
AFIX   0
C37   1    0.790171    0.538456    0.549847    11.00000    0.15097    0.25106 =
         0.14158   -0.12408    0.03870   -0.04627
AFIX  23
H37A  8    0.766726    0.575355    0.572430    11.00000   -1.20000
H37B  8    0.749352    0.489451    0.542857    11.00000   -1.20000
AFIX   0
C38   1    0.792401    0.582213    0.503346    11.00000    0.14181    0.09441 =
         0.08911    0.00725   -0.00534    0.01448
AFIX  23
H38A  8    0.781556    0.542757    0.475497    11.00000   -1.20000
H38B  8    0.743152    0.624760    0.496097    11.00000   -1.20000
AFIX   0
C39   1    0.884096    0.620854    0.509659    11.00000    0.27824    0.25189 =
         0.17995   -0.01717   -0.00667   -0.15822
AFIX  23
H39A  8    0.879517    0.681709    0.507896    11.00000   -1.20000
H39B  8    0.916860    0.600767    0.484864    11.00000   -1.20000
AFIX   0
C40   1    0.930847    0.591768    0.561002    11.00000    0.24049    0.39199 =
         0.25094   -0.19242   -0.05532   -0.10698
AFIX  23
H40A  8    0.997393    0.580577    0.563280    11.00000   -1.20000
H40B  8    0.926206    0.634707    0.585515    11.00000   -1.20000
AFIX   0
C41   1    0.476093    0.886681    0.225827    11.00000    0.09260    0.27677 =
         0.38254    0.01848    0.00612    0.02388
AFIX  23
H41A  8    0.442647    0.939268    0.216495    11.00000   -1.20000
H41B  8    0.435535    0.841097    0.209832    11.00000   -1.20000
AFIX   0
C42   1    0.496318    0.877085    0.276959    11.00000    0.32789    0.08882 =
         0.41174    0.02448    0.29793    0.01054
AFIX  23
H42A  8    0.484383    0.819974    0.286334    11.00000   -1.20000
H42B  8    0.460029    0.915883    0.292368    11.00000   -1.20000
AFIX   0
C43   1    0.603948    0.898294    0.291661    11.00000    0.07251    0.15486 =
         0.08979   -0.00800   -0.00050    0.06294
AFIX  23
H43A  8    0.614109    0.956038    0.303152    11.00000   -1.20000
H43B  8    0.637365    0.861169    0.318136    11.00000   -1.20000
AFIX   0
C44   1    0.634354    0.886338    0.248055    11.00000    0.08353    0.24935 =
         0.10795   -0.07558    0.00971   -0.03685
AFIX  23
H44A  8    0.678008    0.930840    0.244505    11.00000   -1.20000
H44B  8    0.667548    0.833070    0.249731    11.00000   -1.20000
AFIX  56
O3    3    0.868334    0.222825    0.057736    11.00000    0.18856    0.23960 =
         0.73615    0.23369   -0.03910    0.04521
C33   1    0.964422    0.239036    0.082117    11.00000    0.09260    0.27677 =
         0.38254    0.01848    0.00612    0.02388
AFIX  23
H33A  8    1.005361    0.197608    0.072032    11.00000   -1.20000
H33B  8    0.973002    0.235864    0.118354    11.00000   -1.20000
AFIX  55
C34   1    0.987641    0.320878    0.068014    11.00000    0.27574    0.15878 =
         0.31250    0.03751   -0.07528   -0.13015
AFIX  23
H34A  8    1.039483    0.317880    0.051307    11.00000   -1.20000
H34B  8    1.007124    0.356135    0.097628    11.00000   -1.20000
AFIX  55
C35   1    0.905904    0.355247    0.034917    11.00000    0.29494    0.23427 =
         0.26238    0.13537    0.10267   -0.00331
AFIX  23
H35A  8    0.887006    0.406644    0.048990    11.00000   -1.20000
H35B  8    0.919364    0.368389    0.002669    11.00000   -1.20000
AFIX  55
C36   1    0.832168    0.294647    0.028565    11.00000    0.17364    0.22144 =
         0.19631    0.03865   -0.00625    0.01460
AFIX  23
H36A  8    0.811004    0.279333   -0.006666    11.00000   -1.20000
H36B  8    0.778646    0.317588    0.039656    11.00000   -1.20000
AFIX   0
HKLF 4

REM  f0808 in P2(1)/n
REM R1 =  0.0465 for    9064 Fo > 4sig(Fo)  and  0.0591 for all   10800 data
REM    581 parameters refined using     15 restraints

END

WGHT      0.0720     39.5377

REM Highest difference peak  2.691,  deepest hole -2.743,  1-sigma level  0.250
Q1    1   0.6365  0.4629  0.2604  11.00000  0.05    2.69
Q2    1   0.4026  0.1731  0.1956  11.00000  0.05    2.12
Q3    1   0.5804  0.5837  0.2521  11.00000  0.05    2.04
Q4    1   0.5858  0.3968  0.2557  11.00000  0.05    1.94
Q5    1   0.4005  0.3656  0.2036  11.00000  0.05    1.73
Q6    1   0.3469  0.2995  0.2032  11.00000  0.05    1.53
Q7    1   0.4034  0.2129  0.2331  11.00000  0.05    1.41
Q8    1   0.4605  0.2382  0.2084  11.00000  0.05    1.33
Q9    1   0.4972  0.5713  0.2511  11.00000  0.05    1.32
Q10   1   0.4602  0.2947  0.2063  11.00000  0.05    1.27
Q11   1   0.9800  0.2400  0.0445  11.00000  0.05    1.21
Q12   1   0.6779  0.4009  0.2677  11.00000  0.05    1.08
Q13   1   0.5171  0.1571  0.1600  11.00000  0.05    1.07
Q14   1   0.3574  0.1538  0.1625  11.00000  0.05    1.04
Q15   1   0.1949  0.1815  0.1519  11.00000  0.05    1.03
Q16   1   0.4428  0.1281  0.2239  11.00000  0.05    1.03
Q17   1   0.5428  0.8602  0.3079  11.00000  0.05    1.01
Q18   1   0.4765  0.0708  0.2256  11.00000  0.05    0.99
Q19   1   0.5404  0.6475  0.2392  11.00000  0.05    0.95
Q20   1   0.4430  0.8757  0.2719  11.00000  0.05    0.92
;
_shelx_res_checksum              19329
####################################################################### 
# 
# This file contains crystal structure data downloaded from the 
# Cambridge Structural Database (CSD) hosted by the Cambridge 
# Crystallographic Data Centre (CCDC).
# 
# Full information about CCDC data access policies and citation 
# guidelines are available at http://www.ccdc.cam.ac.uk/access/V1 
# 
# Audit and citation data items may have been added by the CCDC. 
# Please retain this information to preserve the provenance of 
# this file and to allow appropriate attribution of the data. 
# 
#######################################################################

data_fgf2019031101_0m_a
_database_code_depnum_ccdc_archive 'CCDC 1979174'
loop_
_audit_author_name
_audit_author_address
'Congqing Zhu'
;Nanjing University
China
;
_audit_update_record             
;
2020-01-21 deposited with the CCDC.	2020-03-13 downloaded from the CCDC.
;

_audit_creation_method           SHELXL-2014
_chemical_name_systematic        
;
 ?
;
_chemical_name_common            ?
_chemical_melting_point          ?
_chemical_formula_moiety         ?
_chemical_formula_sum            'C40 H63 Cl2 N2 O3 P3 Pd U'
_chemical_formula_weight         1128.16

loop_
_atom_type_symbol
_atom_type_description
_atom_type_scat_dispersion_real
_atom_type_scat_dispersion_imag
_atom_type_scat_source
C C 0.0137 0.0067 'International Tables Vol C Tables 4.2.6.8 and 6.1.1.4'
Cl Cl 0.3281 0.5435 'International Tables Vol C Tables 4.2.6.8 and 6.1.1.4'
N N 0.0241 0.0134 'International Tables Vol C Tables 4.2.6.8 and 6.1.1.4'
O O 0.0389 0.0241 'International Tables Vol C Tables 4.2.6.8 and 6.1.1.4'
P P 0.2543 0.3332 'International Tables Vol C Tables 4.2.6.8 and 6.1.1.4'
Pd Pd 0.0375 3.1039 'International Tables Vol C Tables 4.2.6.8 and 6.1.1.4'
U U -3.9641 10.8496 'International Tables Vol C Tables 4.2.6.8 and 6.1.1.4'
H H 0.0000 0.0000 'International Tables Vol C Tables 4.2.6.8 and 6.1.1.4'

_space_group_crystal_system      triclinic
_space_group_IT_number           2
_space_group_name_H-M_alt        'P -1'
_space_group_name_Hall           '-P 1'

_shelx_space_group_comment       
;
The symmetry employed for this shelxl refinement is uniquely defined
by the following loop, which should always be used as a source of
symmetry information in preference to the above space-group names.
They are only intended as comments.
;

loop_
_space_group_symop_operation_xyz
'x, y, z'
'-x, -y, -z'

_cell_length_a                   12.208(3)
_cell_length_b                   12.209(3)
_cell_length_c                   17.048(4)
_cell_angle_alpha                108.557(7)
_cell_angle_beta                 90.701(8)
_cell_angle_gamma                108.839(7)
_cell_volume                     2261.0(10)
_cell_formula_units_Z            2
_cell_measurement_temperature    173(2)
_cell_measurement_reflns_used    9986
_cell_measurement_theta_min      2.40
_cell_measurement_theta_max      53.93

_exptl_crystal_description       block
_exptl_crystal_colour            ?
_exptl_crystal_density_meas      ?
_exptl_crystal_density_method    ?
_exptl_crystal_density_diffrn    1.657
_exptl_crystal_F_000             1116
_exptl_transmission_factor_min   ?
_exptl_transmission_factor_max   ?
_exptl_crystal_size_max          0.13
_exptl_crystal_size_mid          0.1
_exptl_crystal_size_min          0.1
_exptl_absorpt_coefficient_mu    11.277
_shelx_estimated_absorpt_T_min   ?
_shelx_estimated_absorpt_T_max   ?
_exptl_absorpt_correction_type   ?
_exptl_absorpt_correction_T_min  ?
_exptl_absorpt_correction_T_max  ?
_exptl_absorpt_process_details   ?

_exptl_special_details           
;
 ?
;

_diffrn_ambient_temperature      173(2)
_diffrn_radiation_wavelength     1.34139
_diffrn_radiation_type           GaK\a
_diffrn_source                   ?
_diffrn_measurement_device_type  'BRUKER D8 VENTRE PHOTON II'
_diffrn_measurement_method       ?
_diffrn_detector_area_resol_mean ?
_diffrn_reflns_number            43497
_diffrn_reflns_av_unetI/netI     0.0450
_diffrn_reflns_av_R_equivalents  0.0636
_diffrn_reflns_limit_h_min       -14
_diffrn_reflns_limit_h_max       14
_diffrn_reflns_limit_k_min       -14
_diffrn_reflns_limit_k_max       14
_diffrn_reflns_limit_l_min       -20
_diffrn_reflns_limit_l_max       20
_diffrn_reflns_theta_min         2.398
_diffrn_reflns_theta_max         54.402
_diffrn_reflns_theta_full        53.594
_diffrn_measured_fraction_theta_max 0.977
_diffrn_measured_fraction_theta_full 0.993
_diffrn_reflns_Laue_measured_fraction_max 0.977
_diffrn_reflns_Laue_measured_fraction_full 0.993
_diffrn_reflns_point_group_measured_fraction_max 0.977
_diffrn_reflns_point_group_measured_fraction_full 0.993
_reflns_number_total             8233
_reflns_number_gt                7825
_reflns_threshold_expression     'I > 2\s(I)'
_reflns_Friedel_coverage         0.000
_reflns_Friedel_fraction_max     .
_reflns_Friedel_fraction_full    .

_reflns_special_details          
;
 Reflections were merged by SHELXL according to the crystal
 class for the calculation of statistics and refinement.
 
 _reflns_Friedel_fraction is defined as the number of unique
 Friedel pairs measured divided by the number that would be
 possible theoretically, ignoring centric projections and
 systematic absences.
;

_computing_data_collection       ?
_computing_cell_refinement       ?
_computing_data_reduction        ?
_computing_structure_solution    ?
_computing_structure_refinement  'SHELXL-2014 (Sheldrick, 2014)'
_computing_molecular_graphics    ?
_computing_publication_material  ?

_refine_special_details          
;
 ?
;
_refine_ls_structure_factor_coef Fsqd
_refine_ls_matrix_type           full
_refine_ls_weighting_scheme      calc
_refine_ls_weighting_details     
'w=1/[\s^2^(Fo^2^)+(0.0632P)^2^+1.5502P] where P=(Fo^2^+2Fc^2^)/3'
_atom_sites_solution_primary     ?
_atom_sites_solution_secondary   ?
_atom_sites_solution_hydrogens   geom
_refine_ls_hydrogen_treatment    constr
_refine_ls_extinction_method     none
_refine_ls_extinction_coef       .
_refine_ls_number_reflns         8233
_refine_ls_number_parameters     477
_refine_ls_number_restraints     0
_refine_ls_R_factor_all          0.0359
_refine_ls_R_factor_gt           0.0344
_refine_ls_wR_factor_ref         0.0956
_refine_ls_wR_factor_gt          0.0940
_refine_ls_goodness_of_fit_ref   1.042
_refine_ls_restrained_S_all      1.042
_refine_ls_shift/su_max          0.001
_refine_ls_shift/su_mean         0.000

loop_
_atom_site_label
_atom_site_type_symbol
_atom_site_fract_x
_atom_site_fract_y
_atom_site_fract_z
_atom_site_U_iso_or_equiv
_atom_site_adp_type
_atom_site_occupancy
_atom_site_site_symmetry_order
_atom_site_calc_flag
_atom_site_refinement_flags_posn
_atom_site_refinement_flags_adp
_atom_site_refinement_flags_occupancy
_atom_site_disorder_assembly
_atom_site_disorder_group
U1 U 0.48471(2) 0.90363(2) 0.19597(2) 0.03186(8) Uani 1 1 d . . . . .
Pd1 Pd 0.32984(3) 0.69887(3) 0.23753(2) 0.02972(9) Uani 1 1 d . . . . .
Cl1 Cl 0.49488(13) 0.78147(13) 0.03503(8) 0.0546(3) Uani 1 1 d . . . . .
Cl2 Cl 0.53167(13) 1.10247(12) 0.33589(8) 0.0560(3) Uani 1 1 d . . . . .
P1 P 0.21993(10) 0.80381(11) 0.19487(8) 0.0365(3) Uani 1 1 d . . . . .
P2 P 0.53006(9) 0.71783(10) 0.26503(7) 0.0305(2) Uani 1 1 d . . . . .
P3 P 0.20120(9) 0.51737(10) 0.26188(7) 0.0321(2) Uani 1 1 d . . . . .
O1 O 0.4995(3) 1.0654(3) 0.1340(2) 0.0475(8) Uani 1 1 d . . . . .
O2 O 0.6915(3) 1.0251(3) 0.1884(2) 0.0455(8) Uani 1 1 d . . . . .
O3 O 0.0559(6) 0.8123(7) 0.6588(4) 0.112(2) Uani 1 1 d . . . . .
N1 N 0.3115(4) 0.9154(4) 0.1679(3) 0.0398(9) Uani 1 1 d . . . . .
N2 N 0.6137(3) 0.8363(3) 0.2399(2) 0.0326(8) Uani 1 1 d . . . . .
C1 C 0.2932(5) 1.0054(5) 0.1338(4) 0.0560(14) Uani 1 1 d . . . . .
H1A H 0.2303 1.0333 0.1596 0.067 Uiso 1 1 calc R U . . .
H1B H 0.2694 0.9670 0.0728 0.067 Uiso 1 1 calc R U . . .
C2 C 0.4044(5) 1.1133(5) 0.1519(4) 0.0566(14) Uani 1 1 d . . . . .
H2A H 0.4011 1.1630 0.1166 0.068 Uiso 1 1 calc R U . . .
H2B H 0.4164 1.1664 0.2112 0.068 Uiso 1 1 calc R U . . .
C3 C 0.6145(5) 1.1573(5) 0.1482(4) 0.0579(15) Uani 1 1 d . . . . .
H3A H 0.6303 1.2152 0.2064 0.069 Uiso 1 1 calc R U . . .
H3B H 0.6193 1.2047 0.1101 0.069 Uiso 1 1 calc R U . . .
C4 C 0.7016(5) 1.0939(5) 0.1330(4) 0.0535(13) Uani 1 1 d . . . . .
H4A H 0.6872 1.0380 0.0743 0.064 Uiso 1 1 calc R U . . .
H4B H 0.7813 1.1553 0.1430 0.064 Uiso 1 1 calc R U . . .
C5 C 0.7667(5) 0.9547(5) 0.1795(4) 0.0510(13) Uani 1 1 d . . . . .
H5A H 0.8493 1.0096 0.1911 0.061 Uiso 1 1 calc R U . . .
H5B H 0.7527 0.8955 0.1218 0.061 Uiso 1 1 calc R U . . .
C6 C 0.7404(4) 0.8862(5) 0.2413(3) 0.0445(11) Uani 1 1 d . . . . .
H6A H 0.7725 0.8184 0.2260 0.053 Uiso 1 1 calc R U . . .
H6B H 0.7772 0.9429 0.2980 0.053 Uiso 1 1 calc R U . . .
C7 C 0.1086(5) 0.6984(5) 0.1038(4) 0.0546(14) Uani 1 1 d . . . . .
H7 H 0.0538 0.6339 0.1228 0.066 Uiso 1 1 calc R U . . .
C8 C 0.0347(7) 0.7588(7) 0.0716(6) 0.092(3) Uani 1 1 d . . . . .
H8A H 0.0839 0.8174 0.0473 0.137 Uiso 1 1 calc R U . . .
H8B H 0.0009 0.8025 0.1180 0.137 Uiso 1 1 calc R U . . .
H8C H -0.0281 0.6954 0.0290 0.137 Uiso 1 1 calc R U . . .
C9 C 0.1663(6) 0.6330(7) 0.0358(4) 0.0725(18) Uani 1 1 d . . . . .
H9A H 0.1068 0.5735 -0.0106 0.109 Uiso 1 1 calc R U . . .
H9B H 0.2072 0.5897 0.0578 0.109 Uiso 1 1 calc R U . . .
H9C H 0.2223 0.6932 0.0161 0.109 Uiso 1 1 calc R U . . .
C10 C 0.1380(5) 0.8802(5) 0.2718(4) 0.0511(13) Uani 1 1 d . . . . .
H10 H 0.1113 0.9337 0.2480 0.061 Uiso 1 1 calc R U . . .
C11 C 0.2197(6) 0.9635(7) 0.3518(4) 0.079(2) Uani 1 1 d . . . . .
H11A H 0.1764 1.0033 0.3926 0.118 Uiso 1 1 calc R U . . .
H11B H 0.2836 1.0266 0.3396 0.118 Uiso 1 1 calc R U . . .
H11C H 0.2518 0.9144 0.3745 0.118 Uiso 1 1 calc R U . . .
C12 C 0.0304(6) 0.7912(6) 0.2903(5) 0.0724(19) Uani 1 1 d . . . . .
H12A H 0.0536 0.7362 0.3127 0.109 Uiso 1 1 calc R U . . .
H12B H -0.0236 0.7425 0.2387 0.109 Uiso 1 1 calc R U . . .
H12C H -0.0082 0.8377 0.3313 0.109 Uiso 1 1 calc R U . . .
C13 C 0.5846(4) 0.5906(4) 0.2126(3) 0.0433(11) Uani 1 1 d . . . . .
H13 H 0.6694 0.6189 0.2336 0.052 Uiso 1 1 calc R U . . .
C14 C 0.5740(6) 0.5629(5) 0.1182(4) 0.0572(14) Uani 1 1 d . . . . .
H14A H 0.6045 0.4967 0.0918 0.086 Uiso 1 1 calc R U . . .
H14B H 0.6190 0.6370 0.1063 0.086 Uiso 1 1 calc R U . . .
H14C H 0.4918 0.5373 0.0960 0.086 Uiso 1 1 calc R U . . .
C15 C 0.5227(5) 0.4753(5) 0.2344(4) 0.0507(13) Uani 1 1 d . . . . .
H15A H 0.4384 0.4492 0.2186 0.076 Uiso 1 1 calc R U . . .
H15B H 0.5390 0.4938 0.2946 0.076 Uiso 1 1 calc R U . . .
H15C H 0.5511 0.4091 0.2041 0.076 Uiso 1 1 calc R U . . .
C16 C 0.5674(4) 0.7504(5) 0.3777(3) 0.0411(10) Uani 1 1 d . . . . .
H16 H 0.5184 0.6769 0.3909 0.049 Uiso 1 1 calc R U . . .
C17 C 0.5336(6) 0.8591(6) 0.4292(3) 0.0576(14) Uani 1 1 d . . . . .
H17A H 0.5468 0.8708 0.4886 0.086 Uiso 1 1 calc R U . . .
H17B H 0.4509 0.8427 0.4132 0.086 Uiso 1 1 calc R U . . .
H17C H 0.5813 0.9336 0.4189 0.086 Uiso 1 1 calc R U . . .
C18 C 0.6953(5) 0.7709(6) 0.4037(4) 0.0557(14) Uani 1 1 d . . . . .
H18A H 0.7459 0.8460 0.3955 0.084 Uiso 1 1 calc R U . . .
H18B H 0.7154 0.7005 0.3696 0.084 Uiso 1 1 calc R U . . .
H18C H 0.7061 0.7793 0.4627 0.084 Uiso 1 1 calc R U . . .
C19 C 0.0479(4) 0.4970(4) 0.2802(3) 0.0408(11) Uani 1 1 d . . . . .
C20 C -0.0332(4) 0.4657(5) 0.2123(4) 0.0472(12) Uani 1 1 d . . . . .
H20 H -0.0100 0.4507 0.1580 0.057 Uiso 1 1 calc R U . . .
C21 C -0.1486(5) 0.4561(5) 0.2228(5) 0.0632(17) Uani 1 1 d . . . . .
H21 H -0.2040 0.4330 0.1756 0.076 Uiso 1 1 calc R U . . .
C22 C -0.1826(5) 0.4802(6) 0.3017(5) 0.0670(18) Uani 1 1 d . . . . .
H22 H -0.2607 0.4758 0.3090 0.080 Uiso 1 1 calc R U . . .
C23 C -0.1037(5) 0.5103(6) 0.3685(5) 0.0645(17) Uani 1 1 d . . . . .
H23 H -0.1273 0.5251 0.4227 0.077 Uiso 1 1 calc R U . . .
C24 C 0.0122(4) 0.5196(5) 0.3582(4) 0.0500(12) Uani 1 1 d . . . . .
H24 H 0.0669 0.5419 0.4056 0.060 Uiso 1 1 calc R U . . .
C25 C 0.1770(4) 0.3722(4) 0.1761(3) 0.0349(9) Uani 1 1 d . . . . .
C26 C 0.2424(4) 0.3741(5) 0.1097(3) 0.0410(11) Uani 1 1 d . . . . .
H26 H 0.2952 0.4500 0.1084 0.049 Uiso 1 1 calc R U . . .
C27 C 0.2307(5) 0.2654(6) 0.0455(3) 0.0523(13) Uani 1 1 d . . . . .
H27 H 0.2773 0.2668 0.0014 0.063 Uiso 1 1 calc R U . . .
C28 C 0.1522(5) 0.1567(5) 0.0458(3) 0.0509(13) Uani 1 1 d . . . . .
H28 H 0.1441 0.0828 0.0014 0.061 Uiso 1 1 calc R U . . .
C29 C 0.0848(4) 0.1530(5) 0.1095(4) 0.0482(12) Uani 1 1 d . . . . .
H29 H 0.0302 0.0770 0.1091 0.058 Uiso 1 1 calc R U . . .
C30 C 0.0967(4) 0.2604(4) 0.1740(3) 0.0409(10) Uani 1 1 d . . . . .
H30 H 0.0494 0.2577 0.2177 0.049 Uiso 1 1 calc R U . . .
C31 C 0.2597(4) 0.4936(4) 0.3517(3) 0.0361(9) Uani 1 1 d . . . . .
C32 C 0.2907(4) 0.5907(5) 0.4277(3) 0.0450(11) Uani 1 1 d . . . . .
H32 H 0.2795 0.6655 0.4312 0.054 Uiso 1 1 calc R U . . .
C33 C 0.3380(5) 0.5798(6) 0.4984(4) 0.0607(16) Uani 1 1 d . . . . .
H33 H 0.3562 0.6457 0.5501 0.073 Uiso 1 1 calc R U . . .
C34 C 0.3576(5) 0.4754(7) 0.4929(4) 0.0632(16) Uani 1 1 d . . . . .
H34 H 0.3905 0.4683 0.5410 0.076 Uiso 1 1 calc R U . . .
C35 C 0.3306(5) 0.3795(6) 0.4189(4) 0.0622(15) Uani 1 1 d . . . . .
H35 H 0.3458 0.3069 0.4159 0.075 Uiso 1 1 calc R U . . .
C36 C 0.2817(4) 0.3877(5) 0.3487(4) 0.0476(12) Uani 1 1 d . . . . .
H36 H 0.2627 0.3202 0.2978 0.057 Uiso 1 1 calc R U . . .
C37 C -0.0201(9) 0.8426(13) 0.6175(9) 0.136(4) Uani 1 1 d . . . . .
H37A H -0.0327 0.9166 0.6555 0.163 Uiso 1 1 calc R U . . .
H37B H -0.0962 0.7744 0.6014 0.163 Uiso 1 1 calc R U . . .
C38 C 0.0209(11) 0.8663(12) 0.5453(7) 0.125(4) Uani 1 1 d . . . . .
H38A H 0.0373 0.9537 0.5516 0.151 Uiso 1 1 calc R U . . .
H38B H -0.0374 0.8139 0.4955 0.151 Uiso 1 1 calc R U . . .
C39 C 0.1325(10) 0.8351(8) 0.5374(6) 0.106(3) Uani 1 1 d . . . . .
H39A H 0.1320 0.7795 0.4804 0.127 Uiso 1 1 calc R U . . .
H39B H 0.2024 0.9104 0.5509 0.127 Uiso 1 1 calc R U . . .
C40 C 0.1294(9) 0.7741(9) 0.5984(7) 0.109(3) Uani 1 1 d . . . . .
H40A H 0.0979 0.6837 0.5705 0.131 Uiso 1 1 calc R U . . .
H40B H 0.2092 0.7971 0.6262 0.131 Uiso 1 1 calc R U . . .

loop_
_atom_site_aniso_label
_atom_site_aniso_U_11
_atom_site_aniso_U_22
_atom_site_aniso_U_33
_atom_site_aniso_U_23
_atom_site_aniso_U_13
_atom_site_aniso_U_12
U1 0.03444(11) 0.02927(10) 0.03611(11) 0.01635(7) 0.00530(7) 0.01128(7)
Pd1 0.02886(16) 0.02875(17) 0.03508(18) 0.01429(13) 0.00337(13) 0.01115(13)
Cl1 0.0694(8) 0.0571(7) 0.0393(6) 0.0129(6) 0.0105(6) 0.0278(6)
Cl2 0.0694(8) 0.0454(7) 0.0442(7) 0.0069(5) 0.0050(6) 0.0166(6)
P1 0.0336(5) 0.0374(6) 0.0465(7) 0.0205(5) 0.0021(5) 0.0165(5)
P2 0.0278(5) 0.0299(5) 0.0382(6) 0.0157(4) 0.0043(4) 0.0118(4)
P3 0.0290(5) 0.0301(5) 0.0405(6) 0.0159(5) 0.0066(4) 0.0106(4)
O1 0.059(2) 0.0383(17) 0.055(2) 0.0294(16) 0.0100(17) 0.0151(16)
O2 0.0445(18) 0.0421(18) 0.053(2) 0.0260(16) 0.0118(15) 0.0088(15)
O3 0.107(5) 0.124(5) 0.115(5) 0.066(4) 0.026(4) 0.028(4)
N1 0.045(2) 0.036(2) 0.050(2) 0.0225(18) 0.0045(18) 0.0200(17)
N2 0.0290(17) 0.0329(18) 0.0353(19) 0.0120(15) 0.0023(15) 0.0097(15)
C1 0.062(3) 0.051(3) 0.074(4) 0.041(3) 0.002(3) 0.025(3)
C2 0.070(4) 0.047(3) 0.073(4) 0.039(3) 0.010(3) 0.028(3)
C3 0.056(3) 0.040(3) 0.080(4) 0.039(3) 0.005(3) 0.002(2)
C4 0.056(3) 0.055(3) 0.065(3) 0.044(3) 0.022(3) 0.016(3)
C5 0.046(3) 0.055(3) 0.058(3) 0.028(3) 0.022(2) 0.017(2)
C6 0.029(2) 0.047(3) 0.060(3) 0.027(2) 0.007(2) 0.008(2)
C7 0.047(3) 0.054(3) 0.065(4) 0.031(3) -0.014(3) 0.012(2)
C8 0.077(5) 0.082(5) 0.115(6) 0.033(4) -0.038(4) 0.028(4)
C9 0.074(4) 0.073(4) 0.050(3) 0.009(3) -0.015(3) 0.012(3)
C10 0.045(3) 0.050(3) 0.072(4) 0.027(3) 0.015(3) 0.028(2)
C11 0.074(4) 0.088(5) 0.066(4) 0.003(4) 0.023(3) 0.039(4)
C12 0.063(4) 0.067(4) 0.104(5) 0.039(4) 0.039(4) 0.033(3)
C13 0.035(2) 0.036(2) 0.065(3) 0.019(2) 0.006(2) 0.0180(19)
C14 0.072(4) 0.044(3) 0.056(3) 0.012(3) 0.023(3) 0.027(3)
C15 0.046(3) 0.036(2) 0.074(4) 0.023(2) 0.001(3) 0.016(2)
C16 0.042(2) 0.046(3) 0.039(2) 0.024(2) 0.007(2) 0.011(2)
C17 0.070(4) 0.070(4) 0.036(3) 0.017(3) 0.010(2) 0.030(3)
C18 0.048(3) 0.068(3) 0.055(3) 0.032(3) -0.009(2) 0.015(3)
C19 0.032(2) 0.033(2) 0.059(3) 0.015(2) 0.007(2) 0.0141(18)
C20 0.039(2) 0.046(3) 0.064(3) 0.023(2) 0.005(2) 0.019(2)
C21 0.037(3) 0.055(3) 0.097(5) 0.028(3) -0.009(3) 0.014(2)
C22 0.038(3) 0.063(4) 0.110(6) 0.036(4) 0.020(3) 0.024(3)
C23 0.047(3) 0.065(4) 0.093(5) 0.033(3) 0.032(3) 0.028(3)
C24 0.042(3) 0.053(3) 0.061(3) 0.023(3) 0.014(2) 0.020(2)
C25 0.030(2) 0.038(2) 0.039(2) 0.0137(19) 0.0035(18) 0.0137(18)
C26 0.035(2) 0.048(3) 0.040(3) 0.016(2) 0.0041(19) 0.013(2)
C27 0.052(3) 0.070(4) 0.037(3) 0.011(2) 0.008(2) 0.031(3)
C28 0.054(3) 0.048(3) 0.048(3) 0.003(2) -0.003(2) 0.027(2)
C29 0.041(3) 0.036(2) 0.063(3) 0.014(2) -0.002(2) 0.010(2)
C30 0.039(2) 0.039(2) 0.048(3) 0.019(2) 0.008(2) 0.013(2)
C31 0.031(2) 0.041(2) 0.039(2) 0.019(2) 0.0104(18) 0.0112(18)
C32 0.038(2) 0.049(3) 0.045(3) 0.015(2) 0.008(2) 0.011(2)
C33 0.045(3) 0.084(4) 0.040(3) 0.020(3) 0.007(2) 0.009(3)
C34 0.055(3) 0.090(5) 0.052(3) 0.041(3) 0.001(3) 0.018(3)
C35 0.058(3) 0.069(4) 0.073(4) 0.044(3) 0.005(3) 0.020(3)
C36 0.049(3) 0.044(3) 0.055(3) 0.027(2) 0.001(2) 0.013(2)
C37 0.092(7) 0.193(13) 0.166(12) 0.094(10) 0.050(7) 0.071(8)
C38 0.160(10) 0.151(10) 0.108(8) 0.064(7) 0.016(7) 0.088(9)
C39 0.144(9) 0.080(5) 0.093(6) 0.026(5) 0.045(6) 0.041(6)
C40 0.101(6) 0.100(7) 0.155(9) 0.062(6) 0.049(6) 0.051(5)

_geom_special_details            
;
 All esds (except the esd in the dihedral angle between two l.s. planes)
 are estimated using the full covariance matrix.  The cell esds are taken
 into account individually in the estimation of esds in distances, angles
 and torsion angles; correlations between esds in cell parameters are only
 used when they are defined by crystal symmetry.  An approximate (isotropic)
 treatment of cell esds is used for estimating esds involving l.s. planes.
;

loop_
_geom_bond_atom_site_label_1
_geom_bond_atom_site_label_2
_geom_bond_distance
_geom_bond_site_symmetry_2
_geom_bond_publ_flag
U1 N2 2.216(4) . ?
U1 N1 2.222(4) . ?
U1 O1 2.481(3) . ?
U1 O2 2.510(3) . ?
U1 Cl1 2.7002(14) . ?
U1 Cl2 2.7008(13) . ?
U1 Pd1 2.9041(6) . ?
U1 P2 3.0551(12) . ?
U1 P1 3.0617(14) . ?
Pd1 P1 2.3770(12) . ?
Pd1 P2 2.4053(12) . ?
Pd1 P3 2.4295(12) . ?
P1 N1 1.657(4) . ?
P1 C10 1.857(5) . ?
P1 C7 1.860(5) . ?
P2 N2 1.664(4) . ?
P2 C16 1.852(5) . ?
P2 C13 1.859(5) . ?
P3 C31 1.825(5) . ?
P3 C25 1.835(5) . ?
P3 C19 1.851(5) . ?
O1 C3 1.445(6) . ?
O1 C2 1.455(7) . ?
O2 C5 1.427(6) . ?
O2 C4 1.434(6) . ?
O3 C37 1.365(12) . ?
O3 C40 1.439(11) . ?
N1 C1 1.469(6) . ?
N2 C6 1.465(6) . ?
C1 C2 1.500(8) . ?
C1 H1A 0.9900 . ?
C1 H1B 0.9900 . ?
C2 H2A 0.9900 . ?
C2 H2B 0.9900 . ?
C3 C4 1.486(8) . ?
C3 H3A 0.9900 . ?
C3 H3B 0.9900 . ?
C4 H4A 0.9900 . ?
C4 H4B 0.9900 . ?
C5 C6 1.519(7) . ?
C5 H5A 0.9900 . ?
C5 H5B 0.9900 . ?
C6 H6A 0.9900 . ?
C6 H6B 0.9900 . ?
C7 C9 1.506(9) . ?
C7 C8 1.529(8) . ?
C7 H7 1.0000 . ?
C8 H8A 0.9800 . ?
C8 H8B 0.9800 . ?
C8 H8C 0.9800 . ?
C9 H9A 0.9800 . ?
C9 H9B 0.9800 . ?
C9 H9C 0.9800 . ?
C10 C12 1.520(8) . ?
C10 C11 1.522(9) . ?
C10 H10 1.0000 . ?
C11 H11A 0.9800 . ?
C11 H11B 0.9800 . ?
C11 H11C 0.9800 . ?
C12 H12A 0.9800 . ?
C12 H12B 0.9800 . ?
C12 H12C 0.9800 . ?
C13 C14 1.530(8) . ?
C13 C15 1.531(7) . ?
C13 H13 1.0000 . ?
C14 H14A 0.9800 . ?
C14 H14B 0.9800 . ?
C14 H14C 0.9800 . ?
C15 H15A 0.9800 . ?
C15 H15B 0.9800 . ?
C15 H15C 0.9800 . ?
C16 C17 1.524(8) . ?
C16 C18 1.535(7) . ?
C16 H16 1.0000 . ?
C17 H17A 0.9800 . ?
C17 H17B 0.9800 . ?
C17 H17C 0.9800 . ?
C18 H18A 0.9800 . ?
C18 H18B 0.9800 . ?
C18 H18C 0.9800 . ?
C19 C24 1.375(8) . ?
C19 C20 1.384(7) . ?
C20 C21 1.394(8) . ?
C20 H20 0.9500 . ?
C21 C22 1.381(10) . ?
C21 H21 0.9500 . ?
C22 C23 1.356(10) . ?
C22 H22 0.9500 . ?
C23 C24 1.401(7) . ?
C23 H23 0.9500 . ?
C24 H24 0.9500 . ?
C25 C30 1.390(6) . ?
C25 C26 1.395(7) . ?
C26 C27 1.388(7) . ?
C26 H26 0.9500 . ?
C27 C28 1.364(8) . ?
C27 H27 0.9500 . ?
C28 C29 1.374(8) . ?
C28 H28 0.9500 . ?
C29 C30 1.380(7) . ?
C29 H29 0.9500 . ?
C30 H30 0.9500 . ?
C31 C36 1.389(7) . ?
C31 C32 1.395(7) . ?
C32 C33 1.392(8) . ?
C32 H32 0.9500 . ?
C33 C34 1.347(10) . ?
C33 H33 0.9500 . ?
C34 C35 1.368(9) . ?
C34 H34 0.9500 . ?
C35 C36 1.377(8) . ?
C35 H35 0.9500 . ?
C36 H36 0.9500 . ?
C37 C38 1.413(14) . ?
C37 H37A 0.9900 . ?
C37 H37B 0.9900 . ?
C38 C39 1.526(14) . ?
C38 H38A 0.9900 . ?
C38 H38B 0.9900 . ?
C39 C40 1.453(14) . ?
C39 H39A 0.9900 . ?
C39 H39B 0.9900 . ?
C40 H40A 0.9900 . ?
C40 H40B 0.9900 . ?

loop_
_geom_angle_atom_site_label_1
_geom_angle_atom_site_label_2
_geom_angle_atom_site_label_3
_geom_angle
_geom_angle_site_symmetry_1
_geom_angle_site_symmetry_3
_geom_angle_publ_flag
N2 U1 N1 158.14(15) . . ?
N2 U1 O1 133.92(13) . . ?
N1 U1 O1 67.94(13) . . ?
N2 U1 O2 67.07(12) . . ?
N1 U1 O2 134.72(13) . . ?
O1 U1 O2 66.94(12) . . ?
N2 U1 Cl1 91.45(10) . . ?
N1 U1 Cl1 93.44(11) . . ?
O1 U1 Cl1 79.55(9) . . ?
O2 U1 Cl1 82.11(9) . . ?
N2 U1 Cl2 93.78(10) . . ?
N1 U1 Cl2 90.46(11) . . ?
O1 U1 Cl2 79.78(9) . . ?
O2 U1 Cl2 78.18(9) . . ?
Cl1 U1 Cl2 155.73(5) . . ?
N2 U1 Pd1 79.60(10) . . ?
N1 U1 Pd1 78.61(10) . . ?
O1 U1 Pd1 146.23(9) . . ?
O2 U1 Pd1 146.67(8) . . ?
Cl1 U1 Pd1 98.60(4) . . ?
Cl2 U1 Pd1 105.66(4) . . ?
N2 U1 P2 32.07(10) . . ?
N1 U1 P2 126.11(11) . . ?
O1 U1 P2 165.70(9) . . ?
O2 U1 P2 99.15(8) . . ?
Cl1 U1 P2 95.75(4) . . ?
Cl2 U1 P2 101.23(4) . . ?
Pd1 U1 P2 47.53(2) . . ?
N2 U1 P1 126.37(10) . . ?
N1 U1 P1 31.78(11) . . ?
O1 U1 P1 99.69(9) . . ?
O2 U1 P1 166.38(8) . . ?
Cl1 U1 P1 98.50(4) . . ?
Cl2 U1 P1 97.38(4) . . ?
Pd1 U1 P1 46.87(2) . . ?
P2 U1 P1 94.34(3) . . ?
P1 Pd1 P2 139.43(4) . . ?
P1 Pd1 P3 110.62(4) . . ?
P2 Pd1 P3 109.95(4) . . ?
P1 Pd1 U1 70.05(4) . . ?
P2 Pd1 U1 69.53(3) . . ?
P3 Pd1 U1 175.64(3) . . ?
N1 P1 C10 105.1(2) . . ?
N1 P1 C7 108.9(2) . . ?
C10 P1 C7 104.8(3) . . ?
N1 P1 Pd1 107.95(14) . . ?
C10 P1 Pd1 118.33(19) . . ?
C7 P1 Pd1 111.27(18) . . ?
N1 P1 U1 44.94(13) . . ?
C10 P1 U1 124.48(18) . . ?
C7 P1 U1 127.2(2) . . ?
Pd1 P1 U1 63.08(3) . . ?
N2 P2 C16 108.5(2) . . ?
N2 P2 C13 104.4(2) . . ?
C16 P2 C13 104.1(2) . . ?
N2 P2 Pd1 107.95(13) . . ?
C16 P2 Pd1 109.65(16) . . ?
C13 P2 Pd1 121.65(16) . . ?
N2 P2 U1 45.00(13) . . ?
C16 P2 U1 123.12(16) . . ?
C13 P2 U1 128.54(18) . . ?
Pd1 P2 U1 62.94(3) . . ?
C31 P3 C25 104.0(2) . . ?
C31 P3 C19 102.3(2) . . ?
C25 P3 C19 99.0(2) . . ?
C31 P3 Pd1 112.06(15) . . ?
C25 P3 Pd1 114.53(16) . . ?
C19 P3 Pd1 122.63(16) . . ?
C3 O1 C2 115.3(4) . . ?
C3 O1 U1 114.6(3) . . ?
C2 O1 U1 111.4(3) . . ?
C5 O2 C4 115.7(4) . . ?
C5 O2 U1 112.4(3) . . ?
C4 O2 U1 113.7(3) . . ?
C37 O3 C40 105.2(8) . . ?
C1 N1 P1 132.3(4) . . ?
C1 N1 U1 124.5(3) . . ?
P1 N1 U1 103.28(18) . . ?
C6 N2 P2 131.2(3) . . ?
C6 N2 U1 125.8(3) . . ?
P2 N2 U1 102.92(17) . . ?
N1 C1 C2 109.2(4) . . ?
N1 C1 H1A 109.8 . . ?
C2 C1 H1A 109.8 . . ?
N1 C1 H1B 109.8 . . ?
C2 C1 H1B 109.8 . . ?
H1A C1 H1B 108.3 . . ?
O1 C2 C1 107.6(4) . . ?
O1 C2 H2A 110.2 . . ?
C1 C2 H2A 110.2 . . ?
O1 C2 H2B 110.2 . . ?
C1 C2 H2B 110.2 . . ?
H2A C2 H2B 108.5 . . ?
O1 C3 C4 108.5(4) . . ?
O1 C3 H3A 110.0 . . ?
C4 C3 H3A 110.0 . . ?
O1 C3 H3B 110.0 . . ?
C4 C3 H3B 110.0 . . ?
H3A C3 H3B 108.4 . . ?
O2 C4 C3 108.6(4) . . ?
O2 C4 H4A 110.0 . . ?
C3 C4 H4A 110.0 . . ?
O2 C4 H4B 110.0 . . ?
C3 C4 H4B 110.0 . . ?
H4A C4 H4B 108.3 . . ?
O2 C5 C6 107.7(4) . . ?
O2 C5 H5A 110.2 . . ?
C6 C5 H5A 110.2 . . ?
O2 C5 H5B 110.2 . . ?
C6 C5 H5B 110.2 . . ?
H5A C5 H5B 108.5 . . ?
N2 C6 C5 108.8(4) . . ?
N2 C6 H6A 109.9 . . ?
C5 C6 H6A 109.9 . . ?
N2 C6 H6B 109.9 . . ?
C5 C6 H6B 109.9 . . ?
H6A C6 H6B 108.3 . . ?
C9 C7 C8 112.0(6) . . ?
C9 C7 P1 109.6(4) . . ?
C8 C7 P1 114.7(4) . . ?
C9 C7 H7 106.7 . . ?
C8 C7 H7 106.7 . . ?
P1 C7 H7 106.7 . . ?
C7 C8 H8A 109.5 . . ?
C7 C8 H8B 109.5 . . ?
H8A C8 H8B 109.5 . . ?
C7 C8 H8C 109.5 . . ?
H8A C8 H8C 109.5 . . ?
H8B C8 H8C 109.5 . . ?
C7 C9 H9A 109.5 . . ?
C7 C9 H9B 109.5 . . ?
H9A C9 H9B 109.5 . . ?
C7 C9 H9C 109.5 . . ?
H9A C9 H9C 109.5 . . ?
H9B C9 H9C 109.5 . . ?
C12 C10 C11 110.7(6) . . ?
C12 C10 P1 113.9(4) . . ?
C11 C10 P1 109.4(4) . . ?
C12 C10 H10 107.5 . . ?
C11 C10 H10 107.5 . . ?
P1 C10 H10 107.5 . . ?
C10 C11 H11A 109.5 . . ?
C10 C11 H11B 109.5 . . ?
H11A C11 H11B 109.5 . . ?
C10 C11 H11C 109.5 . . ?
H11A C11 H11C 109.5 . . ?
H11B C11 H11C 109.5 . . ?
C10 C12 H12A 109.5 . . ?
C10 C12 H12B 109.5 . . ?
H12A C12 H12B 109.5 . . ?
C10 C12 H12C 109.5 . . ?
H12A C12 H12C 109.5 . . ?
H12B C12 H12C 109.5 . . ?
C14 C13 C15 111.6(4) . . ?
C14 C13 P2 110.7(3) . . ?
C15 C13 P2 111.6(4) . . ?
C14 C13 H13 107.6 . . ?
C15 C13 H13 107.6 . . ?
P2 C13 H13 107.6 . . ?
C13 C14 H14A 109.5 . . ?
C13 C14 H14B 109.5 . . ?
H14A C14 H14B 109.5 . . ?
C13 C14 H14C 109.5 . . ?
H14A C14 H14C 109.5 . . ?
H14B C14 H14C 109.5 . . ?
C13 C15 H15A 109.5 . . ?
C13 C15 H15B 109.5 . . ?
H15A C15 H15B 109.5 . . ?
C13 C15 H15C 109.5 . . ?
H15A C15 H15C 109.5 . . ?
H15B C15 H15C 109.5 . . ?
C17 C16 C18 110.8(5) . . ?
C17 C16 P2 110.0(4) . . ?
C18 C16 P2 114.5(4) . . ?
C17 C16 H16 107.1 . . ?
C18 C16 H16 107.1 . . ?
P2 C16 H16 107.1 . . ?
C16 C17 H17A 109.5 . . ?
C16 C17 H17B 109.5 . . ?
H17A C17 H17B 109.5 . . ?
C16 C17 H17C 109.5 . . ?
H17A C17 H17C 109.5 . . ?
H17B C17 H17C 109.5 . . ?
C16 C18 H18A 109.5 . . ?
C16 C18 H18B 109.5 . . ?
H18A C18 H18B 109.5 . . ?
C16 C18 H18C 109.5 . . ?
H18A C18 H18C 109.5 . . ?
H18B C18 H18C 109.5 . . ?
C24 C19 C20 118.5(5) . . ?
C24 C19 P3 123.5(4) . . ?
C20 C19 P3 117.9(4) . . ?
C19 C20 C21 120.6(6) . . ?
C19 C20 H20 119.7 . . ?
C21 C20 H20 119.7 . . ?
C22 C21 C20 120.1(6) . . ?
C22 C21 H21 120.0 . . ?
C20 C21 H21 120.0 . . ?
C23 C22 C21 119.6(5) . . ?
C23 C22 H22 120.2 . . ?
C21 C22 H22 120.2 . . ?
C22 C23 C24 120.4(6) . . ?
C22 C23 H23 119.8 . . ?
C24 C23 H23 119.8 . . ?
C19 C24 C23 120.8(6) . . ?
C19 C24 H24 119.6 . . ?
C23 C24 H24 119.6 . . ?
C30 C25 C26 118.3(4) . . ?
C30 C25 P3 123.2(4) . . ?
C26 C25 P3 118.5(3) . . ?
C27 C26 C25 120.3(5) . . ?
C27 C26 H26 119.9 . . ?
C25 C26 H26 119.9 . . ?
C28 C27 C26 120.0(5) . . ?
C28 C27 H27 120.0 . . ?
C26 C27 H27 120.0 . . ?
C27 C28 C29 120.7(5) . . ?
C27 C28 H28 119.6 . . ?
C29 C28 H28 119.6 . . ?
C28 C29 C30 119.7(5) . . ?
C28 C29 H29 120.2 . . ?
C30 C29 H29 120.2 . . ?
C29 C30 C25 120.9(5) . . ?
C29 C30 H30 119.5 . . ?
C25 C30 H30 119.5 . . ?
C36 C31 C32 117.5(5) . . ?
C36 C31 P3 124.4(4) . . ?
C32 C31 P3 118.0(4) . . ?
C33 C32 C31 121.1(5) . . ?
C33 C32 H32 119.5 . . ?
C31 C32 H32 119.5 . . ?
C34 C33 C32 119.6(6) . . ?
C34 C33 H33 120.2 . . ?
C32 C33 H33 120.2 . . ?
C33 C34 C35 120.8(6) . . ?
C33 C34 H34 119.6 . . ?
C35 C34 H34 119.6 . . ?
C34 C35 C36 120.5(6) . . ?
C34 C35 H35 119.8 . . ?
C36 C35 H35 119.8 . . ?
C35 C36 C31 120.6(5) . . ?
C35 C36 H36 119.7 . . ?
C31 C36 H36 119.7 . . ?
O3 C37 C38 112.4(9) . . ?
O3 C37 H37A 109.1 . . ?
C38 C37 H37A 109.1 . . ?
O3 C37 H37B 109.1 . . ?
C38 C37 H37B 109.1 . . ?
H37A C37 H37B 107.9 . . ?
C37 C38 C39 105.0(8) . . ?
C37 C38 H38A 110.8 . . ?
C39 C38 H38A 110.8 . . ?
C37 C38 H38B 110.8 . . ?
C39 C38 H38B 110.8 . . ?
H38A C38 H38B 108.8 . . ?
C40 C39 C38 102.8(8) . . ?
C40 C39 H39A 111.2 . . ?
C38 C39 H39A 111.2 . . ?
C40 C39 H39B 111.2 . . ?
C38 C39 H39B 111.2 . . ?
H39A C39 H39B 109.1 . . ?
O3 C40 C39 108.1(8) . . ?
O3 C40 H40A 110.1 . . ?
C39 C40 H40A 110.1 . . ?
O3 C40 H40B 110.1 . . ?
C39 C40 H40B 110.1 . . ?
H40A C40 H40B 108.4 . . ?

_refine_diff_density_max         1.154
_refine_diff_density_min         -1.831
_refine_diff_density_rms         0.148

_shelxl_version_number           2014-3

_shelx_res_file                  
;
TITL fgf2019031101_0m_a.res in P1
CELL  1.34139   12.2081   12.2090   17.0480   108.557    90.701   108.839
ZERR 2           0.0030    0.0030    0.0040     0.007     0.008     0.007
LATT 1
SFAC C  Cl N  O  P  Pd U  H
UNIT 80 4 4 6 6 2 2 126
omit 6 -12 15
omit 2 -10 15
omit 3 -13 14
omit 5 -11 16
L.S. 5
ACTA
BOND $H
FMAP 2
PLAN 20
TEMP  -100
WGHT    0.063200    1.550200
FVAR       0.37497
U1    7    0.484706    0.903625    0.195968    11.00000    0.03444    0.02927 =
         0.03611    0.01635    0.00530    0.01128
PD1   6    0.329835    0.698868    0.237532    11.00000    0.02886    0.02875 =
         0.03508    0.01429    0.00337    0.01115
CL1   2    0.494880    0.781469    0.035028    11.00000    0.06943    0.05707 =
         0.03926    0.01291    0.01054    0.02778
CL2   2    0.531666    1.102472    0.335887    11.00000    0.06940    0.04540 =
         0.04418    0.00694    0.00500    0.01656
P1    5    0.219930    0.803807    0.194871    11.00000    0.03356    0.03744 =
         0.04654    0.02052    0.00210    0.01654
P2    5    0.530059    0.717828    0.265029    11.00000    0.02780    0.02993 =
         0.03825    0.01573    0.00431    0.01178
P3    5    0.201203    0.517371    0.261875    11.00000    0.02896    0.03010 =
         0.04047    0.01589    0.00660    0.01056
O1    4    0.499518    1.065416    0.133955    11.00000    0.05877    0.03831 =
         0.05457    0.02937    0.00996    0.01508
O2    4    0.691498    1.025126    0.188411    11.00000    0.04454    0.04207 =
         0.05268    0.02597    0.01178    0.00875
O3    4    0.055869    0.812301    0.658771    11.00000    0.10702    0.12431 =
         0.11501    0.06606    0.02605    0.02823
N1    3    0.311462    0.915396    0.167892    11.00000    0.04470    0.03550 =
         0.04994    0.02247    0.00449    0.01997
N2    3    0.613674    0.836311    0.239871    11.00000    0.02898    0.03293 =
         0.03529    0.01195    0.00234    0.00969
C1    1    0.293182    1.005436    0.133845    11.00000    0.06211    0.05114 =
         0.07414    0.04103    0.00170    0.02531
AFIX  23
H1A   8    0.230255    1.033296    0.159558    11.00000   -1.20000
H1B   8    0.269383    0.966950    0.072844    11.00000   -1.20000
AFIX   0
C2    1    0.404422    1.113336    0.151924    11.00000    0.06954    0.04720 =
         0.07294    0.03854    0.01048    0.02815
AFIX  23
H2A   8    0.401089    1.162999    0.116584    11.00000   -1.20000
H2B   8    0.416372    1.166411    0.211170    11.00000   -1.20000
AFIX   0
C3    1    0.614465    1.157285    0.148228    11.00000    0.05641    0.03978 =
         0.07972    0.03885    0.00454    0.00157
AFIX  23
H3A   8    0.630321    1.215176    0.206353    11.00000   -1.20000
H3B   8    0.619336    1.204723    0.110090    11.00000   -1.20000
AFIX   0
C4    1    0.701592    1.093945    0.132961    11.00000    0.05633    0.05485 =
         0.06513    0.04381    0.02181    0.01628
AFIX  23
H4A   8    0.687172    1.037959    0.074342    11.00000   -1.20000
H4B   8    0.781274    1.155253    0.142953    11.00000   -1.20000
AFIX   0
C5    1    0.766694    0.954655    0.179472    11.00000    0.04612    0.05535 =
         0.05822    0.02824    0.02211    0.01701
AFIX  23
H5A   8    0.849327    1.009552    0.191064    11.00000   -1.20000
H5B   8    0.752710    0.895542    0.121849    11.00000   -1.20000
AFIX   0
C6    1    0.740392    0.886170    0.241266    11.00000    0.02917    0.04714 =
         0.06028    0.02706    0.00675    0.00845
AFIX  23
H6A   8    0.772486    0.818426    0.225953    11.00000   -1.20000
H6B   8    0.777198    0.942911    0.298037    11.00000   -1.20000
AFIX   0
C7    1    0.108648    0.698364    0.103838    11.00000    0.04740    0.05446 =
         0.06518    0.03093   -0.01365    0.01197
AFIX  13
H7    8    0.053799    0.633881    0.122824    11.00000   -1.20000
AFIX   0
C8    1    0.034683    0.758832    0.071637    11.00000    0.07668    0.08206 =
         0.11479    0.03319   -0.03838    0.02803
AFIX 137
H8A   8    0.083878    0.817354    0.047327    11.00000   -1.50000
H8B   8    0.000861    0.802455    0.117975    11.00000   -1.50000
H8C   8   -0.028095    0.695440    0.028971    11.00000   -1.50000
AFIX   0
C9    1    0.166255    0.632993    0.035831    11.00000    0.07440    0.07299 =
         0.05025    0.00897   -0.01499    0.01247
AFIX 137
H9A   8    0.106793    0.573506   -0.010594    11.00000   -1.50000
H9B   8    0.207182    0.589718    0.057771    11.00000   -1.50000
H9C   8    0.222265    0.693228    0.016072    11.00000   -1.50000
AFIX   0
C10   1    0.137997    0.880188    0.271829    11.00000    0.04516    0.05010 =
         0.07165    0.02681    0.01472    0.02763
AFIX  13
H10   8    0.111344    0.933682    0.248016    11.00000   -1.20000
AFIX   0
C11   1    0.219726    0.963545    0.351771    11.00000    0.07431    0.08770 =
         0.06597    0.00345    0.02333    0.03909
AFIX 137
H11A  8    0.176398    1.003317    0.392630    11.00000   -1.50000
H11B  8    0.283557    1.026572    0.339621    11.00000   -1.50000
H11C  8    0.251845    0.914416    0.374531    11.00000   -1.50000
AFIX   0
C12   1    0.030395    0.791245    0.290277    11.00000    0.06286    0.06708 =
         0.10352    0.03856    0.03913    0.03302
AFIX 137
H12A  8    0.053567    0.736239    0.312690    11.00000   -1.50000
H12B  8   -0.023582    0.742478    0.238730    11.00000   -1.50000
H12C  8   -0.008180    0.837669    0.331307    11.00000   -1.50000
AFIX   0
C13   1    0.584615    0.590602    0.212584    11.00000    0.03470    0.03582 =
         0.06529    0.01899    0.00628    0.01799
AFIX  13
H13   8    0.669402    0.618891    0.233559    11.00000   -1.20000
AFIX   0
C14   1    0.574026    0.562924    0.118168    11.00000    0.07224    0.04428 =
         0.05646    0.01163    0.02307    0.02678
AFIX 137
H14A  8    0.604464    0.496717    0.091790    11.00000   -1.50000
H14B  8    0.619006    0.637043    0.106258    11.00000   -1.50000
H14C  8    0.491827    0.537288    0.095999    11.00000   -1.50000
AFIX   0
C15   1    0.522707    0.475318    0.234442    11.00000    0.04637    0.03594 =
         0.07379    0.02255    0.00066    0.01576
AFIX 137
H15A  8    0.438389    0.449185    0.218632    11.00000   -1.50000
H15B  8    0.538965    0.493844    0.294590    11.00000   -1.50000
H15C  8    0.551146    0.409147    0.204094    11.00000   -1.50000
AFIX   0
C16   1    0.567426    0.750439    0.377698    11.00000    0.04191    0.04572 =
         0.03901    0.02351    0.00663    0.01058
AFIX  13
H16   8    0.518392    0.676869    0.390871    11.00000   -1.20000
AFIX   0
C17   1    0.533588    0.859088    0.429162    11.00000    0.07033    0.07000 =
         0.03630    0.01729    0.00991    0.02989
AFIX 137
H17A  8    0.546794    0.870823    0.488552    11.00000   -1.50000
H17B  8    0.450938    0.842671    0.413177    11.00000   -1.50000
H17C  8    0.581269    0.933643    0.418854    11.00000   -1.50000
AFIX   0
C18   1    0.695268    0.770915    0.403721    11.00000    0.04845    0.06754 =
         0.05508    0.03177   -0.00906    0.01503
AFIX 137
H18A  8    0.745926    0.846046    0.395547    11.00000   -1.50000
H18B  8    0.715399    0.700472    0.369564    11.00000   -1.50000
H18C  8    0.706108    0.779300    0.462669    11.00000   -1.50000
AFIX   0
C19   1    0.047861    0.496967    0.280232    11.00000    0.03220    0.03302 =
         0.05904    0.01503    0.00688    0.01408
C20   1   -0.033223    0.465747    0.212281    11.00000    0.03920    0.04575 =
         0.06367    0.02330    0.00535    0.01918
AFIX  43
H20   8   -0.010044    0.450717    0.157981    11.00000   -1.20000
AFIX   0
C21   1   -0.148627    0.456146    0.222772    11.00000    0.03681    0.05511 =
         0.09728    0.02797   -0.00875    0.01412
AFIX  43
H21   8   -0.204001    0.432997    0.175588    11.00000   -1.20000
AFIX   0
C22   1   -0.182575    0.480238    0.301659    11.00000    0.03800    0.06311 =
         0.11029    0.03612    0.02033    0.02413
AFIX  43
H22   8   -0.260707    0.475799    0.309045    11.00000   -1.20000
AFIX   0
C23   1   -0.103729    0.510271    0.368523    11.00000    0.04710    0.06533 =
         0.09289    0.03254    0.03222    0.02815
AFIX  43
H23   8   -0.127288    0.525065    0.422708    11.00000   -1.20000
AFIX   0
C24   1    0.012237    0.519618    0.358198    11.00000    0.04183    0.05272 =
         0.06129    0.02253    0.01443    0.02045
AFIX  43
H24   8    0.066889    0.541866    0.405619    11.00000   -1.20000
AFIX   0
C25   1    0.176957    0.372227    0.176107    11.00000    0.03019    0.03791 =
         0.03874    0.01372    0.00346    0.01372
C26   1    0.242391    0.374066    0.109722    11.00000    0.03520    0.04769 =
         0.04041    0.01644    0.00407    0.01315
AFIX  43
H26   8    0.295197    0.449988    0.108447    11.00000   -1.20000
AFIX   0
C27   1    0.230680    0.265449    0.045523    11.00000    0.05213    0.06999 =
         0.03730    0.01094    0.00761    0.03130
AFIX  43
H27   8    0.277315    0.266809    0.001402    11.00000   -1.20000
AFIX   0
C28   1    0.152232    0.156746    0.045755    11.00000    0.05410    0.04755 =
         0.04824    0.00335   -0.00278    0.02696
AFIX  43
H28   8    0.144132    0.082815    0.001393    11.00000   -1.20000
AFIX   0
C29   1    0.084794    0.153027    0.109467    11.00000    0.04097    0.03578 =
         0.06270    0.01401   -0.00198    0.00956
AFIX  43
H29   8    0.030248    0.076953    0.109063    11.00000   -1.20000
AFIX   0
C30   1    0.096699    0.260352    0.174041    11.00000    0.03851    0.03877 =
         0.04828    0.01925    0.00798    0.01259
AFIX  43
H30   8    0.049360    0.257707    0.217690    11.00000   -1.20000
AFIX   0
C31   1    0.259696    0.493627    0.351725    11.00000    0.03145    0.04126 =
         0.03870    0.01899    0.01036    0.01118
C32   1    0.290743    0.590699    0.427655    11.00000    0.03768    0.04874 =
         0.04491    0.01456    0.00762    0.01140
AFIX  43
H32   8    0.279477    0.665477    0.431169    11.00000   -1.20000
AFIX   0
C33   1    0.337952    0.579832    0.498354    11.00000    0.04548    0.08440 =
         0.04037    0.01955    0.00697    0.00859
AFIX  43
H33   8    0.356218    0.645652    0.550126    11.00000   -1.20000
AFIX   0
C34   1    0.357579    0.475426    0.492915    11.00000    0.05469    0.09026 =
         0.05199    0.04145    0.00090    0.01770
AFIX  43
H34   8    0.390517    0.468274    0.541036    11.00000   -1.20000
AFIX   0
C35   1    0.330647    0.379548    0.418917    11.00000    0.05804    0.06938 =
         0.07285    0.04396    0.00480    0.02034
AFIX  43
H35   8    0.345844    0.306856    0.415935    11.00000   -1.20000
AFIX   0
C36   1    0.281657    0.387678    0.348715    11.00000    0.04901    0.04358 =
         0.05533    0.02663    0.00093    0.01310
AFIX  43
H36   8    0.262713    0.320240    0.297778    11.00000   -1.20000
AFIX   0
C37   1   -0.020100    0.842640    0.617509    11.00000    0.09194    0.19275 =
         0.16589    0.09425    0.05004    0.07144
AFIX  23
H37A  8   -0.032737    0.916646    0.655537    11.00000   -1.20000
H37B  8   -0.096162    0.774417    0.601372    11.00000   -1.20000
AFIX   0
C38   1    0.020861    0.866251    0.545272    11.00000    0.16025    0.15058 =
         0.10753    0.06443    0.01568    0.08790
AFIX  23
H38A  8    0.037309    0.953713    0.551573    11.00000   -1.20000
H38B  8   -0.037390    0.813918    0.495525    11.00000   -1.20000
AFIX   0
C39   1    0.132543    0.835064    0.537373    11.00000    0.14424    0.08028 =
         0.09294    0.02555    0.04490    0.04106
AFIX  23
H39A  8    0.131965    0.779505    0.480433    11.00000   -1.20000
H39B  8    0.202415    0.910394    0.550940    11.00000   -1.20000
AFIX   0
C40   1    0.129402    0.774145    0.598365    11.00000    0.10075    0.10021 =
         0.15480    0.06215    0.04869    0.05108
AFIX  23
H40A  8    0.097932    0.683709    0.570502    11.00000   -1.20000
H40B  8    0.209153    0.797052    0.626233    11.00000   -1.20000
AFIX   0
HKLF 4

REM  fgf2019031101_0m_a.res in P1
REM R1 =  0.0344 for    7825 Fo > 4sig(Fo)  and  0.0359 for all    8233 data
REM    477 parameters refined using      0 restraints

END

WGHT      0.0632      1.5501

REM Highest difference peak  1.154,  deepest hole -1.831,  1-sigma level  0.148
Q1    1   0.4953  0.8794  0.1380  11.00000  0.05    1.15
Q2    1   0.5450  0.9246  0.2421  11.00000  0.05    1.12
Q3    1   0.4109  0.9058  0.1579  11.00000  0.05    0.98
Q4    1   0.3644  1.0237  0.2371  11.00000  0.05    0.93
Q5    1   0.5081  0.9408  0.2544  11.00000  0.05    0.87
Q6    1   0.5534  0.9628  0.1188  11.00000  0.05    0.83
Q7    1   0.6006  0.7824  0.1702  11.00000  0.05    0.81
Q8    1   0.4193  0.8583  0.2830  11.00000  0.05    0.75
Q9    1   0.3387  0.6744  0.1777  11.00000  0.05    0.72
Q10   1   0.2550  0.6847  0.1846  11.00000  0.05    0.69
Q11   1   0.3667  0.9193  0.1929  11.00000  0.05    0.69
Q12   1   0.4812  0.8822  0.0798  11.00000  0.05    0.64
Q13   1   0.4417  0.5734  0.2079  11.00000  0.05    0.64
Q14   1   0.4060  0.7570  0.1599  11.00000  0.05    0.63
Q15   1   0.5675  0.8333  0.1581  11.00000  0.05    0.62
Q16   1   0.4806  1.0194  0.2513  11.00000  0.05    0.62
Q17   1   0.4485  0.9998  0.2415  11.00000  0.05    0.61
Q18   1   0.3267  0.8141  0.2854  11.00000  0.05    0.60
Q19   1   0.4753  0.9032  0.2934  11.00000  0.05    0.60
Q20   1   0.5195  0.7479  0.3069  11.00000  0.05    0.58
;
_shelx_res_checksum              76182
